# Supplementary material for: Understanding 6th-century barbarian social organization and migration through paleogenomics
Source: Nat Commun. 2018 Sep 11;9:3547. doi: 10.1038/s41467-018-06024-4 (PMC6134036; doi:10.1038/s41467-018-06024-4)
Supplement: Supplementary file 4 — Supplementary Data 1 [file 41467_2018_6024_MOESM4_ESM.xlsx]

## Sheet: Supplementary Data 1
Supplementary Data 1. Summary statistics for samples sequenced in this study
Sequencing ID	Sample ID	Bone Type	UDG treatment	Sequencing	Coverage autosomal SNPS/WGS	SNPs with >= 1 read (out of 1080400)	Endogenous DNA on target QF30	Xrate	Yrate	Sex	Xchr Contamination males	SE_contam	mtDNA coverage	mtDNA contamination estimate	Haplogroup	Damage 5'end
CL110	CL110	Other	No	Target_SNPs	0.0262208	2903	5.973	0.529541	0.558	male	low coverage	low coverage	0.0334	n/a	n/a	0.2198
CL49	CL49	Other	No	Target_SNPs	0.404869	61143	32.655	0.402046	0.493382	male	0.037356	0.0213796	1.1305	n/a	n/a	0.2682
CL97	CL97	Other	Partial	Target_SNPs	0.0706037	55921	12.424	0.466494	0.498565	male	low coverage	low coverage	0.393627	n/a	n/a	0.0804
SZ41	SZ41	Other	No	Target_SNPs	0.281532	33055	17.426	0.853455	0.0220708	female	n/a	n/a	0.9361	n/a	n/a	0.2058
COL001.A0101	CL23	PB	Partial	Target_SNPs	2.95242	776941	35.1357	0.39199	0.586272	male	0.003937	0.00192169	14.0957	0.01 (0-0.02)	H	0.1005
COL002.A0101	CL25	PB	Partial	Target_SNPs	1.17049	623315	32.3067	0.826742	0.021522	female	n/a	n/a	7.9582	0.02 (0.01-0.03)	H	0.0854
COL003.A0101	CL30	PB	Partial	Target_SNPs	2.50911	756185	36.2009	0.395704	0.566312	male	0.006064	0.00220973	17.0692	0.01 (0-0.02)	I1b	0.0941
COL004.A0101	CL31	PB	Partial	Target_SNPs	2.21091	729875	31.3514	0.476121	0.446405	male	0.272679	0.0114822	10.7763	0.07 (0.05-0.09)	H18	0.0825
COL005.A0101	CL36	PB	Partial	Target_SNPs	1.73629	616197	31.5546	0.728179	0.0262849	female	n/a	n/a	9.0545	0.01 (0-0.02)	X2b	0.1121
COL006.A0101	CL38	PB	Partial	Target_SNPs	2.22954	686837	34.5684	0.38003	0.629359	male	0.003866	0.0021114	9.4075	0.02 (0-0.04)	X2	0.0872
COL007.A0101	CL47	PB	Partial	Target_SNPs	2.073	709445	32.6065	0.769744	0.02268	female	n/a	n/a	13.5687	0.02 (0.01-0.03)	H11a	0.1001
COL008.A0101	CL53	PB	Partial	Target_SNPs	0.34717	282638	21.3202	0.423617	0.483775	male	0.009352	0.0115698	3.7166	0.01 (0-0.02)	H11a	0.1019
COL009.A0101	CL57	PB	Partial	Target_SNPs	1.55862	704454	32.7079	0.414755	0.535604	male	0.004534	0.00260757	12.6251	0.14 (0.06-0.22)	H24a	0.082
COL010.A0101	CL63	PB	Partial	Target_SNPs	2.48907	767487	36.7607	0.405035	0.541295	male	0.007866	0.00254203	10.5307	0.01 (0-0.02)	H	0.1285
COL011.A0101	CL83	PB	Partial	Target_SNPs	0.514265	467848	33.8804	0.891484	0.0248199	female	n/a	n/a	15.2965	0.01 (0-0.02)	H1	0.0781
COL012.A0101	CL84	PB	Partial	Target_SNPs	2.30609	736585	33.2298	0.393274	0.631099	male	0.003593	0.00192262	15.4265	n/a	H1t	0.0545
COL013.A0101	CL87	PB	Partial	Target_SNPs	2.93131	784286	35.3732	0.755938	0.0164672	female	n/a	n/a	18.2974	0.01 (0-0.02)	H1	0.1317
COL014.A0101	CL92	PB	Partial	Target_SNPs	1.74667	685833	29.929	0.395875	0.520068	male	0.006763	0.00288615	4.7952	n/a	H	0.103
COL015.A0101	CL93	PB	Partial	Target_SNPs	2.11054	709765	35.5838	0.390182	0.5636	male	0.005636	0.00251396	7.4126	0.01 (0-0.02)	J2b1a	0.1148
COL016.A0101	CL94	PB	Partial	Target_SNPs	2.7001	791051	36.8111	0.400618	0.555376	male	0.005404	0.00215854	10.6701	n/a	K1c1	0.1082
COL017.A0101	CL102	PB	Partial	Target_SNPs	0.459372	360969	32.5459	0.914091	0.0218555	female	n/a	n/a	8.1935	n/a	H1i2	0.1025
COL018.A0101	CL121	PB	Partial	Target_SNPs	2.87462	781777	34.658	0.395103	0.558425	male	0.007151	0.00230669	15.9139	0.01 (0-0.02)	T2b	0.1126
COL019.A0101	CL145	PB	Partial	Target_SNPs	2.608	752763	34.8006	0.39069	0.578604	male	0.007974	0.0024493	6.5473	0.02 (0.01-0.03)	T2b	0.1022
COL020.A0101	CL146	PB	Partial	Target_SNPs	2.80047	763009	35.5353	0.385753	0.616911	male	0.002852	0.00181377	12.5611	n/a	T2b3	0.1042
COL021.A0101	CL151	PB	Partial	Target_SNPs	1.61835	659472	29.0233	0.772979	0.0251553	female	n/a	n/a	4.5403	0.01 (0-0.02)	T2b	0.1332
SZO006.A0101	SZ6	PB	Partial	Target_SNPs	0.0478619	45183	1.72442	0.431218	0.461741	male	low coverage	low coverage	0.1394	n/a	n/a	0.1521
SZO007.A0101	SZ7	PB	Partial	Target_SNPs	1.98056	676106	30.9662	0.390134	0.588995	male	0.004616	0.00259703	4.7023	n/a	T2e	0.0864
SZO008.A0101	SZ8	PB	Partial	Target_SNPs	0.193482	168697	16.9474	0.834047	0.0213572	female	n/a	n/a	1.4083	n/a	M5b'c	0.1025
SZO009.A0101	SZ9	PB	Partial	Target_SNPs	2.85777	747001	34.3581	0.737068	0.0223428	female	n/a	n/a	19.6432	0.01 (0-0.02)	J1b1a1d	0.0892
SZO011.A0101	SZ12	PB	Partial	Target_SNPs	1.00953	453527	29.5479	0.341979	0.501556	male	0.005691	0.00402964	6.5015	0.02 (0-0.04)	W6	0.1223
SZO012.A0101	SZ13	PB	Partial	Target_SNPs	2.64543	746470	35.181	0.384777	0.532106	male	0.005477	0.00220649	7.4402	n/a	N1b1b1	0.1128
SZO013.A0101	SZ14	PB	Partial	Target_SNPs	0.514842	307233	12.374	0.336911	0.526639	male	0.008923	0.00782805	3.3125	n/a	I3	0.1186
SZO015.A0101	SZ16	PB	Partial	Target_SNPs	1.17158	578120	29.6648	0.387102	0.49324	male	-0.000892	0.00174498	4.0766	n/a	U4b1b	0.1068
SZO016.A0101	SZ18	PB	Partial	Target_SNPs	1.69841	647650	28.343	0.381883	0.514066	male	0.003354	0.00235957	5.1961	0.01 (0-0.04)	H13a1a2	0.1475
SZO017.A0101	SZ19	PB	Partial	Target_SNPs	2.40858	693826	32.6717	0.72292	0.0225447	female	n/a	n/a	13.5019	0.03 (0-0.06)	HV9c	0.0796
SZO018.A0101	SZ20	PB	Partial	Target_SNPs	0.00922947	8858	0.328343	0.380371	0.484202	male	low coverage	low coverage	0.0309	n/a	n/a	0.1127
SZO019.A0101	SZ22	PB	Partial	Target_SNPs	1.84598	627446	26.4	0.370036	0.529083	male	0.012681	0.00367187	5.441	0.01 (0-0.03)	N1b1b1	0.1458
SZO020.A0101	SZ23	PB	Partial	Target_SNPs	1.98348	646642	31.6204	0.379401	0.59688	male	0.007406	0.00293744	9.8976	0.01 (0-0.02)	H13a1a2	0.0995
SZO021.A0101	SZ24	PB	Partial	Target_SNPs	0.754702	388211	16.6122	0.341011	0.559739	male	0.013282	0.00695732	2.9648	0.02 (0-0.04)	U4b	0.1255
SZO022.A0101	SZ25	PB	Partial	Target_SNPs	0.259707	211010	6.14503	0.736792	0.0275793	female	n/a	n/a	0.2388	n/a	n/a	0.1422
SZO023.A0101	AV1	PB	Partial	Target_SNPs	2.76426	734899	34.1733	0.729251	0.0223235	female	n/a	n/a	10.4662	0.02 (0.01-0.03)	X2m'n	0.0874
SZO024.A0101	AV2	PB	Partial	Target_SNPs	2.66198	710865	30.7677	0.731234	0.0220659	female	n/a	n/a	12.44	0.01 (0-0.02)	X2m'n	0.0706
SZO025.A0101	SZ27B	PB	Partial	Target_SNPs	1.52278	687483	24.4463	0.371107	0.584853	male	0.008397	0.00357263	2.9536	0.02 (0-0.04)	N1a1a1a1	0.1158
SZO026.A0101	SZ28	PB	Partial	Target_SNPs	2.53664	698404	34.446	0.713373	0.018969	female	n/a	n/a	12.2365	0.01 (0-0.02)	H3b5	0.0982
SZO027.A0101	SZ30	PB	Partial	Target_SNPs	0.709977	396683	14.7136	0.719988	0.0269455	female	n/a	n/a	2.4073	0.03 (0-0.07)	H13a	0.1886
SZO028.A0101	SZ31	PB	Partial	Target_SNPs	0.114698	101029	2.36953	0.75533	0.0205487	female	n/a	n/a	0.1832	n/a	n/a	0.1628
SZO029.A0101	SZ32	PB	Partial	Target_SNPs	2.6235	712646	31.944	0.710562	0.0239413	female	n/a	n/a	14.6335	0.01 (0-0.02)	H74	0.0782
SZO030.A0101	SZ35	PB	Partial	Target_SNPs	0.00605593	5911	0.249605	0.716395	0.0758161	female	n/a	n/a	0.0142	n/a	n/a	0.0359
SZO032.A0101	SZ37	PB	Partial	Target_SNPs	0.579891	326542	14.8381	0.330641	0.585641	male	0.001958	0.00502511	6.1104	n/a	H66a	0.097
SZO033.A0101	SZ38	PB	Partial	Target_SNPs	2.20132	666626	25.4807	0.735809	0.0183683	female	n/a	n/a	9.0849	0.01 (0-0.02)	HV0	0.0757
SZO034.A0101	SZ40	PB	Partial	Target_SNPs	2.06948	663921	29.6742	0.745637	0.0218755	female	n/a	n/a	11.9765	0.01 (0-0.02)	T2	0.1158
SZO035.A0101	SZ42	PB	Partial	Target_SNPs	2.97805	760462	33.369	0.392089	0.59135	male	0.005916	0.00216448	9.7396	0.01 (0-0.02)	K2a6	0.0794
SZO037.A0101	SZ44	PB	Partial	Target_SNPs	0.00136441	1008	0.0422004	0.71695	0.538415	ind	low coverage	low coverage	0.0032	n/a	n/a	0.0131
SZO001.A0101	SZ1	PB	Partial	WGS	13.32	1077230	65.793	0.531981	0.470401	male	-0.000225	0.00294513	132.76	0.0 (0-0.01)	J1b	0.1111
SZO002.A0101	SZ2	PB	Partial	WGS	7.66	1053097	35.784	0.516375	0.469201	male	low coverage	low coverage	132.84	0.01 (0-0.02)	T1a1	0.1002
SZO003.A0101	SZ3	PB	Partial	WGS	13.11	1078280	67.174	0.509027	0.463037	male	-0.003198	0.00101188	143.47	0.0 (0-0.01)	H18	0.0872
SZO004.A0101	SZ4	PB	Partial	WGS	12.86	1077670	65.345	0.533958	0.476808	male	0.003456	0.0057132	136.69	0.01 (0-0.02)	H1c9	0.0828
SZO005.A0101	SZ5	PB	Partial	WGS	7.43	1051294	43.323	0.505969	0.459879	male	-0.00086	0.000866836	130.35	0.0 (0-0.01)	J2b1	0.0926
SZO010.A0101	SZ11	PB	Partial	WGS	11.18	1076157	61.115	0.516302	0.456558	male	0.002049	0.00253058	126.81	0.01 (0-0.02)	K2a3a	0.115
SZO014.A0101	SZ15	PB	Partial	WGS	13.12	1077356	61.836	0.463999	0.45191	male	0.001034	0.00172171	143.03	0.0 (0-0.01)	H1c1	0.1017
SZO031.A0101	SZ36	PB	Partial	WGS	6.81	1039477	33.614	0.486833	0.461678	male	low coverage	low coverage	145.64	0.0 (0-0.01)	U4c2a	0.0867
SZO036.A0101	SZ43	PB	Partial	WGS	14.48	1078696	68.139	0.489268	0.453729	male	0.001419	0.00328985	140.37	0.0 (0-0.01)	H1e	0.1027
SZO038.A0101	SZ45	PB	Partial	WGS	13.06	1078225	67.64	0.481641	0.455873	male	-0.000581	0.00205987	144.5	0.0 (0-0.01)	J1c	0.1095
