# Supplementary material for: Understanding 6th-century barbarian social organization and migration through paleogenomics
Source: Nat Commun. 2018 Sep 11;9:3547. doi: 10.1038/s41467-018-06024-4 (PMC6134036; doi:10.1038/s41467-018-06024-4)
Supplement: Supplementary file 5 — Supplementary Data 2 [file 41467_2018_6024_MOESM5_ESM.xlsx]

## Sheet: Supplementary Data 2
Supplementary Data 2. List of previously published ancient samples used in this study
Unique ID	Archaeological culture (as given in relevant study)	Date (as given in relevant study)	Country	West Eurasian Bronze age or more recent	Population code for analysis and plotting	PCA reference sample	Admixture reference sample	Reference for first report of data from this sample	Study data sourced from
DA119	Poprad-Matejovce, Slovakia	1600 BP	Slovakia	Y	SKm	N	N	Damgaard et al. Nature 2018	Damgaard et al. Nature 2018
DA146	North Ossetia-Alania	1500-1100 BP	Caucasus	Y	CAm	N	N	Damgaard et al. Nature 2018	Damgaard et al. Nature 2018
DA160	North Ossetia-Alania	1500-1100 BP	Caucasus	Y	CAm	N	N	Damgaard et al. Nature 2018	Damgaard et al. Nature 2018
DA161	North Ossetia-Alania	1500-1100 BP	Caucasus	Y	CAm	N	N	Damgaard et al. Nature 2018	Damgaard et al. Nature 2018
DA162	North Ossetia-Alania	1900-1500 BP	Caucasus	Y	CAm	N	N	Damgaard et al. Nature 2018	Damgaard et al. Nature 2018
DA164	North Ossetia-Alania	1100-600 BP	Caucasus	Y	CAm	N	N	Damgaard et al. Nature 2018	Damgaard et al. Nature 2018
DA171	Berčiūnai	1900-1300 BP	Lithuania	Y	NEm	N	N	Damgaard et al. Nature 2018	Damgaard et al. Nature 2018
DA191	Tiszaszolos- Czalanyszeg 4 19 3123	2362 BP	Hungary	Y	HUs	N	N	Damgaard et al. Nature 2018	Damgaard et al. Nature 2018
DA194	Sandorfalva ‚Äì Eperjes 11 118 9423	2279 BP	Hungary	Y	HUs	N	N	Damgaard et al. Nature 2018	Damgaard et al. Nature 2018
DA195	Sandorfalva ‚Äì Eperjes 10 125 9430	2523 BP	Hungary	Y	HUs	N	N	Damgaard et al. Nature 2018	Damgaard et al. Nature 2018
DA197	Sandorfalva ‚Äì Eperjes 8 168 9466	2336 BP	Hungary	Y	HUs	N	N	Damgaard et al. Nature 2018	Damgaard et al. Nature 2018
DA198	Sandorfalva ‚Äì Eperjes 2 143 9447	2342 BP	Hungary	Y	HUs	N	N	Damgaard et al. Nature 2018	Damgaard et al. Nature 2018
DA199	Arkus ‚Äì Koveshalom 5 4 4664	644 BP	Hungary	Y	HUm	N	N	Damgaard et al. Nature 2018	Damgaard et al. Nature 2018
DA243	Alan 51	1533 BP	Caucasus	Y	CAm	N	N	Damgaard et al. Nature 2018	Damgaard et al. Nature 2018
I0011	Motala_HG	5898-5531 calBCE	Sweden	N	NHG	N	Y	Haak, Lazaridis et al. Nature 2015	Mathieson et al. Nature 2015
I0012	Motala_HG	5898-5531 calBCE	Sweden	N	NHG	N	Y	Haak, Lazaridis et al. Nature 2015	Mathieson et al. Nature 2015
I0013	Motala_HG	5898-5531 calBCE	Sweden	N	NHG	N	Y	Haak, Lazaridis et al. Nature 2015	Mathieson et al. Nature 2015
I0014	Motala_HG	5898-5531 calBCE	Sweden	N	NHG	N	Y	Haak, Lazaridis et al. Nature 2015	Mathieson et al. Nature 2015
I0015	Motala_HG	5898-5531 calBCE	Sweden	N	NHG	N	Y	Haak, Lazaridis et al. Nature 2015	Mathieson et al. Nature 2015
I0017	Motala_HG	5898-5531 calBCE	Sweden	N	NHG	N	Y	Haak, Lazaridis et al. Nature 2015	Mathieson et al. Nature 2015
I0022	LBK_EN	5500-4800 BCE	Germany	N	CEM	N	N	Haak, Lazaridis et al. Nature 2015	Mathieson et al. Nature 2015
I0025	LBK_EN	5500-4800 BCE	Germany	N	CEM	N	N	Haak, Lazaridis et al. Nature 2015	Mathieson et al. Nature 2015
I0026	LBK_EN	5500-4800 BCE	Germany	N	CEM	N	N	Haak, Lazaridis et al. Nature 2015	Mathieson et al. Nature 2015
I0046	LBK_EN	5212-4989 calBCE (MAMS 21479)	Germany	N	CEM	N	N	Haak, Lazaridis et al. Nature 2015	Mathieson et al. Nature 2015
I0047	Central_LNBA	2111-1891 calBCE (MAMS 21481)	Germany	Y	Cb	N	N	Haak, Lazaridis et al. Nature 2015	Mathieson et al. Nature 2015
I0048	LBK_EN	5211-5009 calBCE (MAMS 21482)	Germany	N	CEM	N	N	Haak, Lazaridis et al. Nature 2015	Mathieson et al. Nature 2015
I0049	Central_LNBA	2464-2210 calBCE (MAMS 21489)	Germany	Y	Cb	N	N	Haak, Lazaridis et al. Nature 2015	Mathieson et al. Nature 2015
I0054	LBK_EN	5222-5022 calBCE (MAMS 21485)	Germany	N	CEM	N	N	Haak, Lazaridis et al. Nature 2015	Mathieson et al. Nature 2015
I0057	LBK_EN	5218-5019 calBCE (MAMS 21483)	Germany	N	CEM	N	N	Haak, Lazaridis et al. Nature 2015	Mathieson et al. Nature 2015
I0059	Central_LNBA	2337-2138 calBCE (MAMS 21486)	Germany	Y	Cb	N	N	Haak, Lazaridis et al. Nature 2015	Mathieson et al. Nature 2015
I0060	Bell_Beaker_LN	2428-2149 calBCE (MAMS 22819)	Germany	N	Cn	N	N	Haak, Lazaridis et al. Nature 2015	Mathieson et al. Nature 2015
I0061	EHG	5500-5000 BCE	Russia	N	EHG	N	N	Haak, Lazaridis et al. Nature 2015	Mathieson et al. Nature 2015
I0099	Central_LNBA	1193-979 calBCE (MAMS 21484)	Germany	Y	Cb	N	N	Haak, Lazaridis et al. Nature 2015	Mathieson et al. Nature 2015
I0100	LBK_EN	5202-4852 calBCE (KIA40341)	Germany	N	CEM	N	N	Haak, Lazaridis et al. Nature 2015	Mathieson et al. Nature 2015
I0103	Central_LNBA	2578-2468 calBCE (MAMS 21488)	Germany	Y	Cb	N	N	Haak, Lazaridis et al. Nature 2015	Mathieson et al. Nature 2015
I0104	Central_LNBA	2559-2296 calBCE (MAMS 21487)	Germany	Y	Cb	N	N	Haak, Lazaridis et al. Nature 2015	Mathieson et al. Nature 2015
I0106	Central_LNBA	2464-2210 calBCE (MAMS 21490)	Germany	Y	Cb	N	N	Haak, Lazaridis et al. Nature 2015	Mathieson et al. Nature 2015
I0108	Bell_Beaker_LN	2575-2299 calBCE (Er8710)	Germany	N	Cn	N	N	Haak, Lazaridis et al. Nature 2015	Mathieson et al. Nature 2015
I0111	Bell_Beaker_LN	2475-2204 calBCE (Er8712)	Germany	N	Cn	N	N	Haak, Lazaridis et al. Nature 2015	Mathieson et al. Nature 2015
I0112	Bell_Beaker_LN	2457-2142 calBCE (Er7038)	Germany	N	Cn	N	N	Haak, Lazaridis et al. Nature 2015	Mathieson et al. Nature 2015
I0113	Bell_Beaker_LN	2346-2033 calBCE (Er7283)	Germany	N	Cn	N	N	Haak, Lazaridis et al. Nature 2015	Mathieson et al. Nature 2015
I0115	Central_LNBA	1954-1760 calBCE (MAMS 21494)	Germany	Y	Cb	N	N	Haak, Lazaridis et al. Nature 2015	Mathieson et al. Nature 2015
I0116	Central_LNBA	2134-1939 calBCE (MAMS 21495)	Germany	Y	Cb	N	N	Haak, Lazaridis et al. Nature 2015	Mathieson et al. Nature 2015
I0117	Central_LNBA	2272-2039 calBCE (MAMS 21496)	Germany	Y	Cb	N	N	Haak, Lazaridis et al. Nature 2015	Mathieson et al. Nature 2015
I0118	Central_LNBA	2471-2246 calBCE (MAMS 21492)	Germany	Y	Cb	N	N	Haak, Lazaridis et al. Nature 2015	Mathieson et al. Nature 2015
I0124	EHG	5650-5555 calBCE (Beta 392490)	Russia	N	EHG	N	N	Haak, Lazaridis et al. Nature 2015	Mathieson et al. Nature 2015
I0126	Poltavka	2867-2484 calBCE (AA53803)	Russia	N	STP	N	N	Mathieson et al. Nature 2015	Mathieson et al. Nature 2015
I0164	Central_LNBA	2023-1894 calBCE (MAMS 21497)	Germany	Y	Cb	N	N	Haak, Lazaridis et al. Nature 2015	Mathieson et al. Nature 2015
I0171	Central_LNBA	2287-2041 calBCE (KIA27952 )	Germany	Y	Cb	N	N	Haak, Lazaridis et al. Nature 2015	Mathieson et al. Nature 2015
I0172	Central_MN	3360-3086 calBCE (Er8699)	Germany	N	CEM	N	N	Haak, Lazaridis et al. Nature 2015	Mathieson et al. Nature 2015
I0174	Hungary_EN	5702-5536 calBCE (MAMS 11939 )	Hungary	N	CEM	N	N	Haak, Lazaridis et al. Nature 2015	Mathieson et al. Nature 2015
I0176	Hungary_EN	5207-4944 calBCE (Beta - 310038)	Hungary	N	CEM	N	N	Haak, Lazaridis et al. Nature 2015	Mathieson et al. Nature 2015
I0211	EHG	5500-5000 BCE	Russia	N	EHG	N	N	Mathieson et al. Nature 2015	Mathieson et al. Nature 2015
I0231	Yamnaya_Samara	2910-2875 calBCE (Beta 392487)	Russia	N	SA	Y	Y	Haak, Lazaridis et al. Nature 2015	Mathieson et al. Nature 2015
I0232	Srubnaya	1850-1200 BCE	Russia	N	STP	N	N	Mathieson et al. Nature 2015	Mathieson et al. Nature 2015
I0234	Srubnaya	1850-1600 BCE	Russia	N	STP	N	N	Mathieson et al. Nature 2015	Mathieson et al. Nature 2015
I0235	Srubnaya	1850-1600 BCE	Russia	N	STP	N	N	Mathieson et al. Nature 2015	Mathieson et al. Nature 2015
I0246	Potapovka	2469-1928 calBCE (AA12568)	Russia	N	STP	N	N	Mathieson et al. Nature 2015	Mathieson et al. Nature 2015
I0357	Yamnaya_Samara	3090-2910 calBCE	Russia	N	SA	N	Y	Haak, Lazaridis et al. Nature 2015	Mathieson et al. Nature 2015
I0358	Srubnaya	1913-1629 calBCE (AA47808)	Russia	N	STP	N	N	Mathieson et al. Nature 2015	Mathieson et al. Nature 2015
I0359	Srubnaya	1850-1200 BCE	Russia	N	STP	N	N	Mathieson et al. Nature 2015	Mathieson et al. Nature 2015
I0360	Srubnaya	1850-1200 BCE	Russia	N	STP	N	N	Mathieson et al. Nature 2015	Mathieson et al. Nature 2015
I0361	Srubnaya	1850-1200 BCE	Russia	N	STP	N	N	Mathieson et al. Nature 2015	Mathieson et al. Nature 2015
I0370	Yamnaya_Samara	3300-2700 BCE	Russia	N	SA	N	Y	Haak, Lazaridis et al. Nature 2015	Mathieson et al. Nature 2015
I0371	Poltavka	2875-2580 calBCE (Beta 392488)	Russia	N	STP	N	N	Mathieson et al. Nature 2015	Mathieson et al. Nature 2015
I0374	Poltavka	2800-2200 BCE	Russia	N	STP	N	N	Mathieson et al. Nature 2015	Mathieson et al. Nature 2015
I0405	Iberia_MN	3900-3600 BCE	Spain	N	INC	N	N	Haak, Lazaridis et al. Nature 2015	Mathieson et al. Nature 2015
I0406	Iberia_MN	3900-3600 BCE	Spain	N	INC	N	N	Haak, Lazaridis et al. Nature 2015	Mathieson et al. Nature 2015
I0407	Iberia_MN	3900-3600 BCE	Spain	N	INC	N	N	Haak, Lazaridis et al. Nature 2015	Mathieson et al. Nature 2015
I0408	Iberia_MN	3900-3600 BCE	Spain	N	INC	N	N	Haak, Lazaridis et al. Nature 2015	Mathieson et al. Nature 2015
I0409	Iberia_EN	5310-5218 calBCE (MAMS 16159)	Spain	N	INC	N	N	Haak, Lazaridis et al. Nature 2015	Mathieson et al. Nature 2015
I0410	Iberia_EN	5295-5066 calBCE (MAMS 16161)	Spain	N	INC	N	N	Haak, Lazaridis et al. Nature 2015	Mathieson et al. Nature 2015
I0412	Iberia_EN	5308-5080 calBCE (MAMS 16164)	Spain	N	INC	N	N	Haak, Lazaridis et al. Nature 2015	Mathieson et al. Nature 2015
I0413	Iberia_EN	5302-5074 calBCE (MAMS 16166)	Spain	N	INC	N	N	Haak, Lazaridis et al. Nature 2015	Mathieson et al. Nature 2015
I0418	Potapovka	2125-2044 calBCE (AA53802)	Russia	N	STP	N	N	Mathieson et al. Nature 2015	Mathieson et al. Nature 2015
I0419	Potapovka	2200-1900 BCE	Russia	N	STP	N	N	Mathieson et al. Nature 2015	Mathieson et al. Nature 2015
I0422	Srubnaya	1850-1200 BCE	Russia	N	STP	N	N	Mathieson et al. Nature 2015	Mathieson et al. Nature 2015
I0423	Srubnaya	1850-1200 BCE	Russia	N	STP	N	N	Mathieson et al. Nature 2015	Mathieson et al. Nature 2015
I0424	Srubnaya	1850-1600 BCE	Russia	N	STP	N	N	Mathieson et al. Nature 2015	Mathieson et al. Nature 2015
I0429	Yamnaya_Samara	3339-2917 calBCE (AA47804)	Russia	N	SA	N	Y	Haak, Lazaridis et al. Nature 2015	Mathieson et al. Nature 2015
I0430	Srubnaya	1850-1600 BCE	Russia	N	STP	N	N	Mathieson et al. Nature 2015	Mathieson et al. Nature 2015
I0431	Srubnaya	1850-1600 BCE	Russia	N	STP	N	N	Mathieson et al. Nature 2015	Mathieson et al. Nature 2015
I0438	Yamnaya_Samara	3021-2635 calBCE (AA47807)	Russia	N	SA	N	Y	Haak, Lazaridis et al. Nature 2015	Mathieson et al. Nature 2015
I0439	Yamnaya_Samara	3305-2925 calBCE (Beta 392491)	Russia	N	SA	N	Y	Haak, Lazaridis et al. Nature 2015	Mathieson et al. Nature 2015
I0440	Poltavka	2885-2665 calBCE (Beta 392492)	Russia	N	STP	N	N	Mathieson et al. Nature 2015	Mathieson et al. Nature 2015
I0441	Yamnaya_Samara	3010-2622 calBCE (AA47805)	Russia	N	SA	N	Y	Haak, Lazaridis et al. Nature 2015	Mathieson et al. Nature 2015
I0443	Yamnaya_Samara	3300-2700 BCE	Russia	N	SA	N	Y	Haak, Lazaridis et al. Nature 2015	Mathieson et al. Nature 2015
I0444	Yamnaya_Samara	3300-2700 BCE	Russia	N	SA	N	Y	Haak, Lazaridis et al. Nature 2015	Mathieson et al. Nature 2015
I0550	Central_LNBA	2570-2471 calBCE (MAMS 23344)	Germany	Y	Cb	N	N	Haak, Lazaridis et al. Nature 2015	Mathieson et al. Nature 2015
I0551	Central_MN	3400-3025 BCE	Germany	N	CEM	N	N	Mathieson et al. Nature 2015	Mathieson et al. Nature 2015
I0559	Central_MN	3652-3527 calBCE (MAMS 22818)	Germany	N	CEM	N	N	Haak, Lazaridis et al. Nature 2015	Mathieson et al. Nature 2015
I0560	Central_MN	3640-3376 calBCE (Er7856)	Germany	N	CEM	N	N	Haak, Lazaridis et al. Nature 2015	Mathieson et al. Nature 2015
I0585	WHG	5990-5740 calBCE (Beta-226472)	Spain	N	WHG	N	Y	Olade et al. Nature 2014	Mathieson et al. Nature 2015
I0659	LBK_EN	5211-4963 calBCE (KIA40350)	Germany	N	CEM	N	N	Haak, Lazaridis et al. Nature 2015	Mathieson et al. Nature 2015
I0707	Anatolia_Neolithic	6500-6200 BCE	Turkey	N	AEN	Y	Y	Mathieson et al. Nature 2015	Mathieson et al. Nature 2015
I0708	Anatolia_Neolithic	6500-6200 BCE	Turkey	N	AEN	N	Y	Mathieson et al. Nature 2015	Mathieson et al. Nature 2015
I0709	Anatolia_Neolithic	6500-6200 BCE	Turkey	N	AEN	N	Y	Mathieson et al. Nature 2015	Mathieson et al. Nature 2015
I0723	Anatolia_Neolithic	6400-5600 BCE	Turkey	N	AEN	N	Y	Mathieson et al. Nature 2015	Mathieson et al. Nature 2015
I0724	Anatolia_Neolithic	6400-5600 BCE	Turkey	N	AEN	N	Y	Mathieson et al. Nature 2015	Mathieson et al. Nature 2015
I0726	Anatolia_Neolithic	6400-5600 BCE	Turkey	N	AEN	N	Y	Mathieson et al. Nature 2015	Mathieson et al. Nature 2015
I0727	Anatolia_Neolithic	6400-5600 BCE	Turkey	N	AEN	N	Y	Mathieson et al. Nature 2015	Mathieson et al. Nature 2015
I0736	Anatolia_Neolithic	6500-6200 BCE	Turkey	N	AEN	N	Y	Mathieson et al. Nature 2015	Mathieson et al. Nature 2015
I0744	Anatolia_Neolithic	6500-6200 BCE	Turkey	N	AEN	N	Y	Mathieson et al. Nature 2015	Mathieson et al. Nature 2015
I0745	Anatolia_Neolithic	6500-6200 BCE	Turkey	N	AEN	N	Y	Mathieson et al. Nature 2015	Mathieson et al. Nature 2015
I0746	Anatolia_Neolithic	6500-6200 BCE	Turkey	N	AEN	N	Y	Mathieson et al. Nature 2015	Mathieson et al. Nature 2015
I0795	LBK_EN	5216-5036 calBCE (MAMS 22823)	Germany	N	CEM	N	N	Haak, Lazaridis et al. Nature 2015	Mathieson et al. Nature 2015
I0797	LBK_EN	5500-4775 BCE	Germany	N	CEM	N	N	Mathieson et al. Nature 2015	Mathieson et al. Nature 2015
I0803	Central_LNBA	2132-1942 calBCE (MAMS 22822)	Germany	Y	Cb	N	N	Haak, Lazaridis et al. Nature 2015	Mathieson et al. Nature 2015
I0804	Central_LNBA	2137-1965 calBCE (MAMS 22821)	Germany	Y	Cb	N	N	Haak, Lazaridis et al. Nature 2015	Mathieson et al. Nature 2015
I0805	Bell_Beaker_LN	2467-2142 calBCE (Er8558)	Germany	N	Cn	N	N	Mathieson et al. Nature 2015	Mathieson et al. Nature 2015
I0806	Bell_Beaker_LN	2431-2150 calBCE (MAMS 22820)	Germany	N	Cn	N	N	Haak, Lazaridis et al. Nature 2015	Mathieson et al. Nature 2015
I0807	Central_MN	3970-3710 calBCE (Er7784)	Germany	N	CEM	N	N	Haak, Lazaridis et al. Nature 2015	Mathieson et al. Nature 2015
I0821	LBK_EN	5201-4850 calBCE (KIA40348)	Germany	N	CEM	N	N	Haak, Lazaridis et al. Nature 2015	Mathieson et al. Nature 2015
I1096	Anatolia_Neolithic	6500-6200 BCE	Turkey	N	AEN	N	Y	Mathieson et al. Nature 2015	Mathieson et al. Nature 2015
I1097	Anatolia_Neolithic	6500-6200 BCE	Turkey	N	AEN	N	Y	Mathieson et al. Nature 2015	Mathieson et al. Nature 2015
I1098	Anatolia_Neolithic	6500-6200 BCE	Turkey	N	AEN	N	Y	Mathieson et al. Nature 2015	Mathieson et al. Nature 2015
I1099	Anatolia_Neolithic	6500-6200 BCE	Turkey	N	AEN	N	Y	Mathieson et al. Nature 2015	Mathieson et al. Nature 2015
I1100	Anatolia_Neolithic	6500-6200 BCE	Turkey	N	AEN	N	Y	Mathieson et al. Nature 2015	Mathieson et al. Nature 2015
I1101	Anatolia_Neolithic	6500-6200 BCE	Turkey	N	AEN	N	Y	Mathieson et al. Nature 2015	Mathieson et al. Nature 2015
I1102	Anatolia_Neolithic	6500-6200 BCE	Turkey	N	AEN	N	Y	Mathieson et al. Nature 2015	Mathieson et al. Nature 2015
I1103	Anatolia_Neolithic	6500-6200 BCE	Turkey	N	AEN	N	Y	Mathieson et al. Nature 2015	Mathieson et al. Nature 2015
I1271	Iberia_Chalcolithic	2880-2630 BCE (Beta-296225 and Beta-296227)	Spain	N	INC	N	N	Mathieson et al. Nature 2015	Mathieson et al. Nature 2015
I1272	Iberia_Chalcolithic	2880-2830 calBCE (Beta 416456)	Spain	N	INC	N	N	Mathieson et al. Nature 2015	Mathieson et al. Nature 2015
I1276	Iberia_Chalcolithic	2880-2630 BCE (Beta-296225 and Beta-296227)	Spain	N	INC	N	N	Mathieson et al. Nature 2015	Mathieson et al. Nature 2015
I1277	Iberia_Chalcolithic	2830-2820 calBCE (Beta 416457)	Spain	N	INC	N	N	Mathieson et al. Nature 2015	Mathieson et al. Nature 2015
I1280	Iberia_Chalcolithic	2880-2630 BCE (Beta-296225 and Beta-296227)	Spain	N	INC	N	N	Mathieson et al. Nature 2015	Mathieson et al. Nature 2015
I1281	Iberia_Chalcolithic	2895-2855 calBCE (Beta 416458)	Spain	N	INC	N	N	Mathieson et al. Nature 2015	Mathieson et al. Nature 2015
I1282	Iberia_Chalcolithic	2880-2630 BCE (Beta-296225 and Beta-296227)	Spain	N	INC	N	N	Mathieson et al. Nature 2015	Mathieson et al. Nature 2015
I1284	Iberia_Chalcolithic	2880-2630 BCE (Beta-296225 and Beta-296227)	Spain	N	INC	N	N	Mathieson et al. Nature 2015	Mathieson et al. Nature 2015
I1300	Iberia_Chalcolithic	2880-2630 BCE (Beta-296225 and Beta-296227)	Spain	N	INC	N	N	Mathieson et al. Nature 2015	Mathieson et al. Nature 2015
I1303	Iberia_Chalcolithic	2880-2630 BCE (Beta-296225 and Beta-296227)	Spain	N	INC	N	N	Mathieson et al. Nature 2015	Mathieson et al. Nature 2015
I1314	Iberia_Chalcolithic	2880-2630 BCE (Beta-296225 and Beta-296227)	Spain	N	INC	N	N	Mathieson et al. Nature 2015	Mathieson et al. Nature 2015
I1495	Hungary_EN	4491-4416 calBCE (MAMS-14819)	Hungary	N	HEM	N	N	Gamba et al. Nature Communications 2014	Mathieson et al. Nature 2015
I1496	Hungary_EN	5206-5002 calBCE (MAMS-14821)	Hungary	N	HEM	N	N	Gamba et al. Nature Communications 2014	Mathieson et al. Nature 2015
I1497	Central_MN	2903-2806 calBCE (MAMS-14825)	Hungary	N	HEM	N	N	Gamba et al. Nature Communications 2014	Mathieson et al. Nature 2015
I1498	Hungary_EN	5291-5144 calBCE (OxA-27858)	Hungary	N	HEM	N	N	Gamba et al. Nature Communications 2014	Mathieson et al. Nature 2015
I1499	Hungary_EN	5281-5132 calBCE (OxA-27732)	Hungary	N	HEM	N	N	Gamba et al. Nature Communications 2014	Mathieson et al. Nature 2015
I1500	Hungary_EN	5295-5116 calBCE (OxA-23763)	Hungary	N	HEM	N	N	Gamba et al. Nature Communications 2014	Mathieson et al. Nature 2015
I1502	Hungary_BA	2194-2082 calBCE (OxA-23799)	Hungary	Y	HUb	N	N	Gamba et al. Nature Communications 2014	Mathieson et al. Nature 2015
I1504	Hungary_BA	1266-1181 calBCE (OxA-27859)	Hungary	Y	HUb	N	N	Gamba et al. Nature Communications 2014	Mathieson et al. Nature 2015
I1505	Hungary_EN	5211-5116 calBCE (OxA-28020)	Hungary	N	HEM	N	N	Gamba et al. Nature Communications 2014	Mathieson et al. Nature 2015
I1506	Hungary_EN	5306-5229 calBCE (OxA-27861)	Hungary	N	HEM	N	N	Gamba et al. Nature Communications 2014	Mathieson et al. Nature 2015
I1507	WHG	5781-5715 calBCE (OxA-23757)	Hungary	N	WHG	N	Y	Gamba et al. Nature Communications 2014	Mathieson et al. Nature 2015
I1508	Hungary_EN	5713-5643 calBCE (OxA-28101)	Hungary	N	HEM	N	N	Gamba et al. Nature Communications 2014	Mathieson et al. Nature 2015
I1532	Central_LNBA	2500-2050 BCE	Germany	Y	Cb	N	N	Mathieson et al. Nature 2015	Mathieson et al. Nature 2015
I1534	Central_LNBA	2500-2050 BCE	Germany	Y	Cb	N	N	Mathieson et al. Nature 2015	Mathieson et al. Nature 2015
I1536	Central_LNBA	2500-2050 BCE	Germany	Y	Cb	N	N	Mathieson et al. Nature 2015	Mathieson et al. Nature 2015
I1538	Central_LNBA	2500-2050 BCE	Germany	Y	Cb	N	N	Mathieson et al. Nature 2015	Mathieson et al. Nature 2015
I1539	Central_LNBA	2625-2291 calBCE (Er7779)	Germany	Y	Cb	N	N	Mathieson et al. Nature 2015	Mathieson et al. Nature 2015
I1540	Central_LNBA	2500-2050 BCE	Germany	Y	Cb	N	N	Mathieson et al. Nature 2015	Mathieson et al. Nature 2015
I1542	Central_LNBA	2500-2050 BCE	Germany	Y	Cb	N	N	Mathieson et al. Nature 2015	Mathieson et al. Nature 2015
I1544	Central_LNBA	2500-2050 BCE	Germany	Y	Cb	N	N	Mathieson et al. Nature 2015	Mathieson et al. Nature 2015
I1546	Bell_Beaker_LN	2500-2050 BCE	Germany	N	Cn	N	N	Mathieson et al. Nature 2015	Mathieson et al. Nature 2015
I1549	Bell_Beaker_LN	2500-2050 BCE	Germany	N	Cn	N	N	Mathieson et al. Nature 2015	Mathieson et al. Nature 2015
I1550	LBK_EN	5500-4775 BCE	Germany	N	CEM	N	N	Mathieson et al. Nature 2015	Mathieson et al. Nature 2015
I1579	Anatolia_Neolithic	6500-6200 BCE	Turkey	N	AEN	N	Y	Mathieson et al. Nature 2015	Mathieson et al. Nature 2015
I1580	Anatolia_Neolithic	6500-6200 BCE	Turkey	N	AEN	N	Y	Mathieson et al. Nature 2015	Mathieson et al. Nature 2015
I1581	Anatolia_Neolithic	6500-6200 BCE	Turkey	N	AEN	N	Y	Mathieson et al. Nature 2015	Mathieson et al. Nature 2015
I1583	Anatolia_Neolithic	6500-6200 BCE	Turkey	N	AEN	N	Y	Mathieson et al. Nature 2015	Mathieson et al. Nature 2015
I1585	Anatolia_Neolithic	6500-6200 BCE	Turkey	N	AEN	N	Y	Mathieson et al. Nature 2015	Mathieson et al. Nature 2015
Iceman	Iceman	3359-3105 BCE	Italy	Y	ITn	N	N	Keller et al. Nature Communications 2012	Mathieson et al. Nature 2015
Loschbour	WHG	6220-5990 calBCE	Luxembourg	N	WHG	Y	Y	Lazaridis et al. Nature 2014	Mathieson et al. Nature 2015
RISE00	Central_LNBA		Estonia	Y	NEb	N	N	Allentoft et al. Nature 2015	Mathieson et al. Nature 2015
RISE109	Central_LNBA	1954-1772 calBCE (UB-16557)	Poland	Y	Eb	N	N	Allentoft et al. Nature 2015	Mathieson et al. Nature 2015
RISE150	Central_LNBA	1885-1693 calBCE (Ua-42401)	Poland	Y	Eb	N	N	Allentoft et al. Nature 2015	Mathieson et al. Nature 2015
RISE154	Central_LNBA	1925-1765 calBCE (Uba-16555)	Poland	Y	Eb	N	N	Allentoft et al. Nature 2015	Mathieson et al. Nature 2015
RISE175	Northern_LNBA	1395-1132 calBCE (OxA-28998)	Sweden	Y	Nb	N	N	Allentoft et al. Nature 2015	Mathieson et al. Nature 2015
RISE179	Northern_LNBA	2010-1776 calBCE (OxA-29193)	Sweden	Y	Nb	N	N	Allentoft et al. Nature 2015	Mathieson et al. Nature 2015
RISE210	Northern_LNBA	1432-1292 calBCE (OxA-29654)	Sweden	Y	Nb	N	N	Allentoft et al. Nature 2015	Mathieson et al. Nature 2015
RISE240	Yamnaya_Kalmykia	2880-2632 calBCE (GrA-45038)	Russia	N	SA	N	Y	Allentoft et al. Nature 2015	Mathieson et al. Nature 2015
RISE247	Hungary_BA	1746-1611 calBCE (OxA-29769)	Hungary	Y	HUb	N	N	Allentoft et al. Nature 2015	Mathieson et al. Nature 2015
RISE254	Hungary_BA	2128-1909 calBCE (OxA-29842)	Hungary	Y	HUb	N	N	Allentoft et al. Nature 2015	Mathieson et al. Nature 2015
RISE276	Northern_LNBA	794-547 calBCE (OxA-30485)	Denmark	Y	Nb	N	N	Allentoft et al. Nature 2015	Mathieson et al. Nature 2015
RISE349	Hungary_BA	2034-1784 calBCE (OxA-30987)	Hungary	Y	HUb	N	N	Allentoft et al. Nature 2015	Mathieson et al. Nature 2015
RISE371	Hungary_BA	2136-1941 calBCE (OxA-30988)	Hungary	Y	HUb	N	N	Allentoft et al. Nature 2015	Mathieson et al. Nature 2015
RISE373	Hungary_BA	1886-1696 calBCE (OxA-31104)	Hungary	Y	HUb	N	N	Allentoft et al. Nature 2015	Mathieson et al. Nature 2015
RISE374	Hungary_BA	1866-1619 calBCE (OxA-30989)	Hungary	Y	HUb	N	N	Allentoft et al. Nature 2015	Mathieson et al. Nature 2015
RISE386	Sintashta	2298-2045 calBCE (OxA-30991)	Russia	N	STP	N	N	Allentoft et al. Nature 2015	Mathieson et al. Nature 2015
RISE391	Sintashta	2120-1887 calBCE (OxA-30998)	Kazakhstan	N	STP	N	N	Allentoft et al. Nature 2015	Mathieson et al. Nature 2015
RISE392	Sintashta	2126-1896 calBCE (OxA-30999)	Russia	N	STP	N	N	Allentoft et al. Nature 2015	Mathieson et al. Nature 2015
RISE394	Sintashta	1949-1754 calBCE (OxA-30993)	Russia	N	STP	N	N	Allentoft et al. Nature 2015	Mathieson et al. Nature 2015
RISE395	Sintashta	1960-1756 calBCE (OxA-30996)	Russia	N	STP	N	N	Allentoft et al. Nature 2015	Mathieson et al. Nature 2015
RISE431	Central_LNBA	2286-2048 calBCE (OxA-27967)	Poland	Y	Eb	N	N	Allentoft et al. Nature 2015	Mathieson et al. Nature 2015
RISE434	Central_LNBA	2880-2630 calBCE (UBA-27946)	Germany	Y	Cb	N	N	Allentoft et al. Nature 2015	Mathieson et al. Nature 2015
RISE435	Central_LNBA	2863-2498 calBCE (UBA-27947)	Germany	Y	Cb	N	N	Allentoft et al. Nature 2015	Mathieson et al. Nature 2015
RISE436	Central_LNBA	2868-2580 calBCE (UBA-27948)	Germany	Y	Cb	N	N	Allentoft et al. Nature 2015	Mathieson et al. Nature 2015
RISE446	Central_LNBA	2829-2465 calBCE (UBA-27950)	Germany	Y	Cb	N	N	Allentoft et al. Nature 2015	Mathieson et al. Nature 2015
RISE47	Northern_LNBA	1499-1324 calBCE (OxA-28258)	Denmark	Y	Nb	N	N	Allentoft et al. Nature 2015	Mathieson et al. Nature 2015
RISE479	Hungary_BA		Hungary	Y	HUb	N	N	Allentoft et al. Nature 2015	Mathieson et al. Nature 2015
RISE480	Hungary_BA		Hungary	Y	HUb	N	N	Allentoft et al. Nature 2015	Mathieson et al. Nature 2015
RISE483	Hungary_BA		Hungary	Y	HUb	N	N	Allentoft et al. Nature 2015	Mathieson et al. Nature 2015
RISE484	Hungary_BA		Hungary	Y	HUb	N	N	Allentoft et al. Nature 2015	Mathieson et al. Nature 2015
RISE486	Remedello	2134-1773 calBCE (ETH-12913)	Italy	Y	ITn	N	N	Allentoft et al. Nature 2015	Mathieson et al. Nature 2015
RISE487	Remedello	3483-3107 calBCE (OxA-X-2621)	Italy	Y	ITn	N	N	Allentoft et al. Nature 2015	Mathieson et al. Nature 2015
RISE489	Remedello	2908-2578 calBCE (ETH-12188)	Italy	Y	ITn	N	N	Allentoft et al. Nature 2015	Mathieson et al. Nature 2015
RISE500	Andronovo		Russia	N	STP	N	N	Allentoft et al. Nature 2015	Mathieson et al. Nature 2015
RISE503	Andronovo	1727-1511 calBCE (OxA-31445)	Russia	N	STP	N	N	Allentoft et al. Nature 2015	Mathieson et al. Nature 2015
RISE505	Andronovo	1746-1626 calBCE (OxA-31216)	Russia	N	STP	N	N	Allentoft et al. Nature 2015	Mathieson et al. Nature 2015
RISE507	Afanasievo	3322-2923 calBCE (OxA-31219)	Russia	N	STP	N	N	Allentoft et al. Nature 2015	Mathieson et al. Nature 2015
RISE508	Afanasievo	3331-2935 calBCE (OxA-31220)	Russia	N	STP	N	N	Allentoft et al. Nature 2015	Mathieson et al. Nature 2015
RISE509	Afanasievo	2887-2677 calBCE (OxA-31221)	Russia	N	STP	N	N	Allentoft et al. Nature 2015	Mathieson et al. Nature 2015
RISE510	Afanasievo	2851-2468 calBCE (OxA-31222)	Russia	N	STP	N	N	Allentoft et al. Nature 2015	Mathieson et al. Nature 2015
RISE511	Afanasievo	2909-2679 calBCE (OxA-31568)	Russia	N	STP	N	N	Allentoft et al. Nature 2015	Mathieson et al. Nature 2015
RISE546	Yamnaya_Kalmykia		Russia	N	SA	N	Y	Allentoft et al. Nature 2015	Mathieson et al. Nature 2015
RISE547	Yamnaya_Kalmykia	2887-2634 calBCE (GrA-58960)	Russia	N	SA	N	Y	Allentoft et al. Nature 2015	Mathieson et al. Nature 2015
RISE548	Yamnaya_Kalmykia		Russia	N	SA	N	Y	Allentoft et al. Nature 2015	Mathieson et al. Nature 2015
RISE550	Yamnaya_Kalmykia	3334-2635 calBCE (IGAN-2880)	Russia	N	SA	N	Y	Allentoft et al. Nature 2015	Mathieson et al. Nature 2015
RISE552	Yamnaya_Kalmykia	2849-2143 calBCE (IGAN-4079)	Russia	N	SA	N	Y	Allentoft et al. Nature 2015	Mathieson et al. Nature 2015
RISE559	Bell_Beaker_LN		Germany	N	Cn	N	N	Allentoft et al. Nature 2015	Mathieson et al. Nature 2015
RISE560	Bell_Beaker_LN		Germany	N	Cn	N	N	Allentoft et al. Nature 2015	Mathieson et al. Nature 2015
RISE562	Bell_Beaker_LN		Germany	N	Cn	N	N	Allentoft et al. Nature 2015	Mathieson et al. Nature 2015
RISE563	Bell_Beaker_LN		Germany	N	Cn	N	N	Allentoft et al. Nature 2015	Mathieson et al. Nature 2015
RISE564	Bell_Beaker_LN		Germany	N	Cn	N	N	Allentoft et al. Nature 2015	Mathieson et al. Nature 2015
RISE566	Bell_Beaker_LN		Czech Republic	N	Cn	N	N	Allentoft et al. Nature 2015	Mathieson et al. Nature 2015
RISE568	Bell_Beaker_LN		Czech Republic	N	Cn	N	N	Allentoft et al. Nature 2015	Mathieson et al. Nature 2015
RISE569	Bell_Beaker_LN		Czech Republic	N	Cn	N	N	Allentoft et al. Nature 2015	Mathieson et al. Nature 2015
RISE577	Central_LNBA		Czech Republic	Y	Cb	N	N	Allentoft et al. Nature 2015	Mathieson et al. Nature 2015
RISE586	Central_LNBA		Czech Republic	Y	Cb	N	N	Allentoft et al. Nature 2015	Mathieson et al. Nature 2015
RISE61	Northern_LNBA	2851-2492 calBCE (OxA-28296)	Denmark	Y	Nb	N	N	Allentoft et al. Nature 2015	Mathieson et al. Nature 2015
RISE71	Northern_LNBA	2196-2023 calBCE (OxA-28269)	Denmark	Y	Nb	N	N	Allentoft et al. Nature 2015	Mathieson et al. Nature 2015
RISE94	Northern_LNBA	2621-2472 calBCE (OxA-29033)	Sweden	Y	Nb	N	N	Allentoft et al. Nature 2015	Mathieson et al. Nature 2015
RISE97	Northern_LNBA	2025-1885 calBCE (OxA-28986)	Sweden	Y	Nb	N	N	Allentoft et al. Nature 2015	Mathieson et al. Nature 2015
RISE98	Northern_LNBA	2275-2032 calBCE (OxA-28987)	Sweden	Y	Nb	N	N	Allentoft et al. Nature 2015	Mathieson et al. Nature 2015
Stuttgart	LBK_EN	5000-5000 BCE	Germany	N	CEM	N	N	Lazaridis et al. Nature 2014	Mathieson et al. Nature 2015
Bul10	Bulgaria_Ezero_EBA	3090-2924 calBCE (4396±20 BP, MAMS 26835)	Bulgaria	Y	SEb	N	N	Mathieson et al. Nature 2018	Mathieson et al. Nature 2018
Bul6	Bulgaria_Beli_Breyag_EBA	3400-1600 BCE	Bulgaria	Y	SEb	N	N	Mathieson et al. Nature 2018	Mathieson et al. Nature 2018
Bul8	Bulgaria_Beli_Breyag_EBA	3400-1600 BCE	Bulgaria	Y	SEb	N	N	Mathieson et al. Nature 2018	Mathieson et al. Nature 2018
I2163	Bulgaria_MLBA	1750-1625 calBCE (3400±30 BP, Beta-432796)	Bulgaria	Y	SEb	N	N	Mathieson et al. Nature 2018	Mathieson et al. Nature 2018
I2165	Bulgaria_EBA	3020-2895 calBCE (4340±30 BP, Beta-432797)	Bulgaria	Y	SEb	N	N	Mathieson et al. Nature 2018	Mathieson et al. Nature 2018
I2175	Bulgaria_EBA	3328-3015 calBCE (4445±35 BP, Ly-5515)	Bulgaria	Y	SEb	N	N	Mathieson et al. Nature 2018	Mathieson et al. Nature 2018
I2176	Bulgaria_EBA	3338-3025 calBCE (4470±30 BP, Ly-5516)	Bulgaria	Y	SEb	N	N	Mathieson et al. Nature 2018	Mathieson et al. Nature 2018
I2510	Bulgaria_BA	2906-2710 calBCE (4235±25 BP, PSUAMS-1815)	Bulgaria	Y	SEb	N	N	Mathieson et al. Nature 2018	Mathieson et al. Nature 2018
I2520	Bulgaria_BA	3336-3028 calBCE (4470±25 BP, PSUAMS-1814)	Bulgaria	Y	SEb	N	N	Mathieson et al. Nature 2018	Mathieson et al. Nature 2018
I3313	Croatia_LBA	805-761 calBCE (2570±20 BP, PSUAMS-1831)	Croatia	Y	SEb	N	N	Mathieson et al. Nature 2018	Mathieson et al. Nature 2018
I4331	Croatia_EMBA	1631-1521 calBCE (3305±20 BP, PSUAMS-2257)	Croatia	Y	SEb	N	N	Mathieson et al. Nature 2018	Mathieson et al. Nature 2018
I4332	Croatia_EMBA	1618-1513 calBCE (3290±20 BP, PSUAMS-2258)	Croatia	Y	SEb	N	N	Mathieson et al. Nature 2018	Mathieson et al. Nature 2018
I5769	Bulgaria_IA	500-400 BCE	Bulgaria	Y	SEb	N	N	Mathieson et al. Nature 2018	Mathieson et al. Nature 2018
E09537_d	Beaker Central Europe	2471–2298 calBCE (3909±29 BP, MAMS-29074)	Germany	Y	Cb	N	N	Olade et al. Nature 2018	Olade et al. Nature 2018
E09538	Beaker Central Europe	2464–2210 calBCE (3870±30 BP, MAMS-29075)	Germany	Y	Cb	N	N	Olade et al. Nature 2018	Olade et al. Nature 2018
E09568_d	Beaker Central Europe	2460–2210 calBCE (3860±25 BP, MAMS-18918)	Germany	Y	Cb	N	N	Olade et al. Nature 2018	Olade et al. Nature 2018
E09569	Beaker Central Europe	2396–2148 calBCE (3819±24 BP, MAMS-18949)	Germany	Y	Cb	N	N	Olade et al. Nature 2018	Olade et al. Nature 2018
E09613_d	Beaker Central Europe	2289–2140 calBCE (3788±23 BP, MAMS-18913)	Germany	Y	Cb	N	N	Olade et al. Nature 2018	Olade et al. Nature 2018
E09614_d	Beaker Central Europe	2270–2045 calBCE (3748±19 BP, MAMS-18921)	Germany	Y	Cb	N	N	Olade et al. Nature 2018	Olade et al. Nature 2018
I0257	Beaker Iberia	2572–2348 calBCE (3965±29 BP, MAMS-25937)	Spain	Y	Wb	N	N	Olade et al. Nature 2018	Olade et al. Nature 2018
I0453	SE_Iberia_CA	2458–2147 calBCE (3830±40 BP, Beta-261524)	Spain	Y	Wb	N	N	Olade et al. Nature 2018	Olade et al. Nature 2018
I0459	Beaker Iberia	2600–2200 BCE (based on other direct dates from the same site)	Spain	Y	Wb	N	N	Olade et al. Nature 2018	Olade et al. Nature 2018
I0460	Beaker Iberia	2460–2209 calBCE (3860±30 BP, UGA-15905)	Spain	Y	Wb	N	N	Olade et al. Nature 2018	Olade et al. Nature 2018
I0461	Beaker Iberia	2455–2201 calBCE (3837±25 BP, MAMS-14857)	Spain	Y	Wb	N	N	Olade et al. Nature 2018	Olade et al. Nature 2018
I0462	Beaker Iberia	2566–2345 calBCE (3950±26 BP, MAMS-25936)	Spain	Y	Wb	N	N	Olade et al. Nature 2018	Olade et al. Nature 2018
I0825	Beaker Iberia	2474–2298 calBCE (3915±29 BP, MAMS-25939)	Spain	Y	Wb	N	N	Olade et al. Nature 2018	Olade et al. Nature 2018
I0839	Beaker Iberia	2456–2205 calBCE (3847±29 BP, OxA-28859)	Portugal	Y	Wb	N	N	Olade et al. Nature 2018	Olade et al. Nature 2018
I0840	Beaker Iberia	2455–2200 calBCE (3836±29 BP, OxA-28857)	Portugal	Y	Wb	N	N	Olade et al. Nature 2018	Olade et al. Nature 2018
I1381	Beaker Central Europe	2400–1900 BCE	France	Y	Wb	N	N	Olade et al. Nature 2018	Olade et al. Nature 2018
I1388	Beaker Southern France	2455–2134 calBCE (3805±40 BP, Ly-3099)	France	Y	Wb	N	N	Olade et al. Nature 2018	Olade et al. Nature 2018
I1390	Beaker Central Europe	2480–2210 calBCE [2480–2288 calBCE (3910±35 BP, Poz-41227); 2467–2210 calBCE (3875±35 BP, Poz-41226)]	France	Y	Wb	N	N	Olade et al. Nature 2018	Olade et al. Nature 2018
I1391	Beaker Central Europe	2396–2060 calBCE (3795±35 BP, Poz-68164)	France	Y	Wb	N	N	Olade et al. Nature 2018	Olade et al. Nature 2018
I1392	Beaker Central Europe	2833–2475 calBCE (4047±29 BP, MAMS-25935)	France	Y	Wb	N	N	Olade et al. Nature 2018	Olade et al. Nature 2018
I1970	Beaker Iberia	2700–2300 BCE	Portugal	Y	Wb	N	N	Olade et al. Nature 2018	Olade et al. Nature 2018
I1979	Beaker Northern Italy	2200–1930 BCE	Italy	Y	ITb	N	N	Olade et al. Nature 2018	Olade et al. Nature 2018
I2364	Beaker Central Europe	2468–2063 calBCE [2292-2063 calBCE (3779±28 BP, DeA-6749); 2468-2285 calBCE (3883±29 BP, DeA-7216)]	Hungary	Y	HUb	N	N	Olade et al. Nature 2018	Olade et al. Nature 2018
I2365	Beaker Central Europe	2464–2207 calBCE [2460-2207 calBCE (3858±32 BP, DeA-6762); 2464-2212 calBCE (3871±29 BP, DeA-7220)]	Hungary	Y	HUb	N	N	Olade et al. Nature 2018	Olade et al. Nature 2018
I2458	England_MBA	1492–1287 calBCE (3122±34 BP, SUERC-49182)	Great Britain	Y	NWb	N	N	Olade et al. Nature 2018	Olade et al. Nature 2018
I2477	Beaker Northern Italy	2200–1930 BCE	Italy	Y	ITb	N	N	Olade et al. Nature 2018	Olade et al. Nature 2018
I2478	Beaker Northern Italy	2194–1939 calBCE (3671±40 BP, LTL-5035A)	Italy	Y	ITb	N	N	Olade et al. Nature 2018	Olade et al. Nature 2018
I2573	Scotland_MBA	1500–1301 calBCE (3144±37 BP, OxA-16486)	Great Britain	Y	NWb	N	N	Olade et al. Nature 2018	Olade et al. Nature 2018
I2574	Wales_MBA	1414–1227 calBCE (3065±36 BP, SUERC-62072)	Great Britain	Y	NWb	N	N	Olade et al. Nature 2018	Olade et al. Nature 2018
I2575	Beaker Southern France	2475–2210 calBCE (3895±40 BP, GrA-22988)	France	Y	Wb	N	N	Olade et al. Nature 2018	Olade et al. Nature 2018
I2639	England_MBA	1600–1430 calBCE (3225±25 BP, NZA-32497)	Great Britain	Y	NWb	N	N	Olade et al. Nature 2018	Olade et al. Nature 2018
I2653	Scotland_MBA	1500–1300 BCE	Great Britain	Y	NWb	N	N	Olade et al. Nature 2018	Olade et al. Nature 2018
I2654	Scotland_MBA	1500–1300 BCE	Great Britain	Y	NWb	N	N	Olade et al. Nature 2018	Olade et al. Nature 2018
I2655	Scotland_MBA	1441–1272 calBCE (3105±35 BP, SUERC-9172)	Great Britain	Y	NWb	N	N	Olade et al. Nature 2018	Olade et al. Nature 2018
I2656_d	Scotland_LBA	1278–979 calBCE (2930±50 BP, GU-2762)	Great Britain	Y	NWb	N	N	Olade et al. Nature 2018	Olade et al. Nature 2018
I2741	Beaker Central Europe	2457–2153 calBCE (3835±35 BP, Poz-83641)	Hungary	Y	HUb	N	N	Olade et al. Nature 2018	Olade et al. Nature 2018
I2786	Beaker Central Europe	2458–2205 calBCE (3850±35 BP, Poz-83639)	Hungary	Y	HUb	N	N	Olade et al. Nature 2018	Olade et al. Nature 2018
I2787	Beaker Central Europe	2457–2201 calBCE (3840±35 BP, Poz-83640)	Hungary	Y	HUb	N	N	Olade et al. Nature 2018	Olade et al. Nature 2018
I2859	Scotland_LBA	910–809 calBCE (2714±29 BP, SUERC-68714)	Great Britain	Y	NWb	N	N	Olade et al. Nature 2018	Olade et al. Nature 2018
I2860	Scotland_LBA	969–815 calBCE (2738±29 BP, SUERC-68715)	Great Britain	Y	NWb	N	N	Olade et al. Nature 2018	Olade et al. Nature 2018
I2861	Scotland_LBA	976–828 calBCE (2757±29 BP, SUERC-68716)	Great Britain	Y	NWb	N	N	Olade et al. Nature 2018	Olade et al. Nature 2018
I3082	England_MBA	1498–1394 calBCE (3157±25 BP, NZA-34643)	Great Britain	Y	NWb	N	N	Olade et al. Nature 2018	Olade et al. Nature 2018
I3130	Scotland_LBA	977–829 calBCE (2758±29 BP, SUERC-68713)	Great Britain	Y	NWb	N	N	Olade et al. Nature 2018	Olade et al. Nature 2018
I3529	Beaker Central Europe	2500–2200 BCE	Hungary	Y	HUb	N	N	Olade et al. Nature 2018	Olade et al. Nature 2018
I3587	Beaker Central Europe	2300–2150 BCE	Germany	Y	Cb	N	N	Olade et al. Nature 2018	Olade et al. Nature 2018
I3588	Beaker Central Europe	2300–2150 BCE	Germany	Y	Cb	N	N	Olade et al. Nature 2018	Olade et al. Nature 2018
I3589	Beaker Central Europe	2300–2150 BCE	Germany	Y	Cb	N	N	Olade et al. Nature 2018	Olade et al. Nature 2018
I3590	Beaker Central Europe	2335–2140 calBCE (3802±26 BP, BRAMS-1217)	Germany	Y	Cb	N	N	Olade et al. Nature 2018	Olade et al. Nature 2018
I3592	Beaker Central Europe	2457–2203 calBCE (3844±33 BP, BRAMS-1218)	Germany	Y	Cb	N	N	Olade et al. Nature 2018	Olade et al. Nature 2018
I3594	Beaker Central Europe	2300–2150 BCE	Germany	Y	Cb	N	N	Olade et al. Nature 2018	Olade et al. Nature 2018
I3596	Beaker Central Europe	2300–2150 BCE	Germany	Y	Cb	N	N	Olade et al. Nature 2018	Olade et al. Nature 2018
I3600	Beaker Central Europe	2300–2150 BCE	Germany	Y	Cb	N	N	Olade et al. Nature 2018	Olade et al. Nature 2018
I3601	Beaker Central Europe	2300–2150 BCE	Germany	Y	Cb	N	N	Olade et al. Nature 2018	Olade et al. Nature 2018
I3602	Beaker Central Europe	2300–2150 BCE	Germany	Y	Cb	N	N	Olade et al. Nature 2018	Olade et al. Nature 2018
I3604	Beaker Central Europe	2350–2250 BCE	Germany	Y	Cb	N	N	Olade et al. Nature 2018	Olade et al. Nature 2018
I3607	Beaker Central Europe	2350–2250 BCE	Germany	Y	Cb	N	N	Olade et al. Nature 2018	Olade et al. Nature 2018
I3874	Beaker Southern France	2200–2035 calBCE (3725±25 BP, PSUAMS-1835)	France	Y	Wb	N	N	Olade et al. Nature 2018	Olade et al. Nature 2018
I3875	Beaker Southern France	2133–1946 calBCE (3655±25 BP, PSUAMS-1834)	France	Y	Wb	N	N	Olade et al. Nature 2018	Olade et al. Nature 2018
I4067	Beaker The Netherlands	1946–1690 calBCE (3500±50 BP, GrA-15602)	Netherlands	Y	Cb	N	N	Olade et al. Nature 2018	Olade et al. Nature 2018
I4069	Beaker The Netherlands	2188–1887 calBCE (3640±50 BP, GrA-6477)	Netherlands	Y	Cb	N	N	Olade et al. Nature 2018	Olade et al. Nature 2018
I4070	Netherlands_BA	1880–1657 calBCE (3440±40 BP, GrA-17225)	Netherlands	Y	Cb	N	N	Olade et al. Nature 2018	Olade et al. Nature 2018
I4071	Netherlands_BA	1883–1664 calBCE (3450±40 BP, GrA-17226)	Netherlands	Y	Cb	N	N	Olade et al. Nature 2018	Olade et al. Nature 2018
I4073	Beaker The Netherlands	2195–1905 calBCE (3660±50 BP, GrA-15598)	Netherlands	Y	Cb	N	N	Olade et al. Nature 2018	Olade et al. Nature 2018
I4075	Beaker The Netherlands	2118–1937 calBCE (3635±20 BP, PSUAMS-2337)	Netherlands	Y	Cb	N	N	Olade et al. Nature 2018	Olade et al. Nature 2018
I4076	Beaker The Netherlands	1882–1750 calBCE (3490±20 BP, PSUAMS-2319)	Netherlands	Y	Cb	N	N	Olade et al. Nature 2018	Olade et al. Nature 2018
I4178	Beaker Central Europe	2500–2200 BCE	Hungary	Y	HUb	N	N	Olade et al. Nature 2018	Olade et al. Nature 2018
I4229	Beaker Iberia	2336–2063 calBCE [2288–2134 calBCE (3775±25 BP, PSUAMS-1750), 2295–2062 calBCE (3783±29 BP, OxA-33490), 2335–2134 calBCE (3790±30 BP, OxA-33491)]	Portugal	Y	Wb	N	N	Olade et al. Nature 2018	Olade et al. Nature 2018
I4245	Beaker Iberia	2460–2291 calBCE (3875±20 BP, PSUAMS-2320)	Spain	Y	Wb	N	N	Olade et al. Nature 2018	Olade et al. Nature 2018
I4247	Beaker Iberia	2464–2210 calBCE (3870±30 BP, PSUAMS-2120)	Spain	Y	Wb	N	N	Olade et al. Nature 2018	Olade et al. Nature 2018
I4249	Beaker Central Europe	2500–2000 BCE	Germany	Y	Cb	N	N	Olade et al. Nature 2018	Olade et al. Nature 2018
I4250	Beaker Central Europe	2433–2149 calBCE (3825±26 BP, BRAMS-1219)	Germany	Y	Cb	N	N	Olade et al. Nature 2018	Olade et al. Nature 2018
I4251	Beaker Central Europe	2431–2150 calBCE (3825±25 BP, PSUAMS-2321)	Poland	Y	Eb	N	N	Olade et al. Nature 2018	Olade et al. Nature 2018
I4252	Beaker Central Europe	2285–2138 calBCE (3780±20 BP, PSUAMS-2338)	Poland	Y	Eb	N	N	Olade et al. Nature 2018	Olade et al. Nature 2018
I4253	Beaker Central Europe	2456–2207 calBCE (3850±20 BP, PSUAMS-2339)	Poland	Y	Eb	N	N	Olade et al. Nature 2018	Olade et al. Nature 2018
I4884	Czech_EBA	1882–1745 calBCE (3480±20 BP, PSUAMS-2842)	Czech Republic	Y	Cb	N	N	Olade et al. Nature 2018	Olade et al. Nature 2018
I4886	Beaker Central Europe	2205–2042 calBCE (3740±20 BP, PSUAMS-2844)	Czech Republic	Y	Cb	N	N	Olade et al. Nature 2018	Olade et al. Nature 2018
I4888	Beaker Central Europe	2190–2029 calBCE (3700±20 BP, PSUAMS-2846)	Czech Republic	Y	Cb	N	N	Olade et al. Nature 2018	Olade et al. Nature 2018
I4889	Beaker Central Europe	2281–2062 calBCE (3765±20 BP, PSUAMS-2847)	Czech Republic	Y	Cb	N	N	Olade et al. Nature 2018	Olade et al. Nature 2018
I4890	Beaker Central Europe	2500–2000 BCE	Czech Republic	Y	Cb	N	N	Olade et al. Nature 2018	Olade et al. Nature 2018
I4891	Beaker Central Europe	2281–2062 calBCE (3765±20 BP, PSUAMS-2848)	Czech Republic	Y	Cb	N	N	Olade et al. Nature 2018	Olade et al. Nature 2018
I4892	Czech_EBA	1881–1701 calBCE (3475±20 BP, PSUAMS-2849)	Czech Republic	Y	Cb	N	N	Olade et al. Nature 2018	Olade et al. Nature 2018
I4895	Beaker Central Europe	2273–2047 calBCE (3750±20 BP, PSUAMS-2852)	Czech Republic	Y	Cb	N	N	Olade et al. Nature 2018	Olade et al. Nature 2018
I4896	Beaker Central Europe	2288–2142 calBCE (3785±20 BP, PSUAMS-2853)	Czech Republic	Y	Cb	N	N	Olade et al. Nature 2018	Olade et al. Nature 2018
I4930	Beaker Sicily	2500–1900 BCE	Italy	Y	ITb	N	N	Olade et al. Nature 2018	Olade et al. Nature 2018
I4933	Beaker Sicily	2500–1900 BCE	Italy	Y	ITb	N	N	Olade et al. Nature 2018	Olade et al. Nature 2018
I4936	Beaker Sicily	2500–1900 BCE	Italy	Y	ITb	N	N	Olade et al. Nature 2018	Olade et al. Nature 2018
I4945	Beaker Central Europe	2291–2144 calBCE (3795±20 BP, PSUAMS-2854)	Czech Republic	Y	Cb	N	N	Olade et al. Nature 2018	Olade et al. Nature 2018
I4946	Beaker Central Europe	2296–2146 calBCE (3805±20 BP, PSUAMS-2801)	Czech Republic	Y	Cb	N	N	Olade et al. Nature 2018	Olade et al. Nature 2018
I5014	Beaker Central Europe	2500–2000 BCE	Germany	Y	Cb	N	N	Olade et al. Nature 2018	Olade et al. Nature 2018
I5015	Beaker Central Europe	2466–2210 calBCE (3874±33 BP, DeA-2877)	Hungary	Y	HUb	N	N	Olade et al. Nature 2018	Olade et al. Nature 2018
I5017	Beaker Central Europe	2460–2206 calBCE (3855±35 BP, Poz-84458)	Germany	Y	Cb	N	N	Olade et al. Nature 2018	Olade et al. Nature 2018
I5019	Beaker Central Europe	2500–2000 BCE	Germany	Y	Cb	N	N	Olade et al. Nature 2018	Olade et al. Nature 2018
I5020	Beaker Central Europe	2457–2205 calBCE (3848±34 BP, Hd-19835)	Germany	Y	Cb	N	N	Olade et al. Nature 2018	Olade et al. Nature 2018
I5021	Beaker Central Europe	2571–2341 calBCE (3955±35 BP, Poz-84553)	Germany	Y	Cb	N	N	Olade et al. Nature 2018	Olade et al. Nature 2018
I5022	Beaker Central Europe	2500–2000 BCE	Germany	Y	Cb	N	N	Olade et al. Nature 2018	Olade et al. Nature 2018
I5023	Beaker Central Europe	2500–2000 BCE	Germany	Y	Cb	N	N	Olade et al. Nature 2018	Olade et al. Nature 2018
I5024	Beaker Central Europe	2278–2032 calBCE (3740±35 BP, Poz-84460)	Czech Republic	Y	Cb	N	N	Olade et al. Nature 2018	Olade et al. Nature 2018
I5025	Beaker Central Europe	2500–1900 BCE	Czech Republic	Y	Cb	N	N	Olade et al. Nature 2018	Olade et al. Nature 2018
I5035	Czech_EBA	2300–1900 BCE	Czech Republic	Y	Cb	N	N	Olade et al. Nature 2018	Olade et al. Nature 2018
I5037	Czech_EBA	2300–1900 BCE	Czech Republic	Y	Cb	N	N	Olade et al. Nature 2018	Olade et al. Nature 2018
I5042	Czech_EBA	2300–1900 BCE	Czech Republic	Y	Cb	N	N	Olade et al. Nature 2018	Olade et al. Nature 2018
I5043	Czech_EBA	2300–1900 BCE	Czech Republic	Y	Cb	N	N	Olade et al. Nature 2018	Olade et al. Nature 2018
I5044	Czech_EBA	2300–1900 BCE	Czech Republic	Y	Cb	N	N	Olade et al. Nature 2018	Olade et al. Nature 2018
I5364	Wales_MBA	1600–800 BCE	Great Britain	Y	NWb	N	N	Olade et al. Nature 2018	Olade et al. Nature 2018
I5383	England_LBA	1090–900 BCE	Great Britain	Y	NWb	N	N	Olade et al. Nature 2018	Olade et al. Nature 2018
I5514	Beaker Central Europe	2500–2000 BCE	Czech Republic	Y	Cb	N	N	Olade et al. Nature 2018	Olade et al. Nature 2018
I5519	Beaker Central Europe	2500–2000 BCE	Germany	Y	Cb	N	N	Olade et al. Nature 2018	Olade et al. Nature 2018
I5521	Beaker Central Europe	2500–2000 BCE	Germany	Y	Cb	N	N	Olade et al. Nature 2018	Olade et al. Nature 2018
I5523	Beaker Central Europe	2500–2000 BCE	Germany	Y	Cb	N	N	Olade et al. Nature 2018	Olade et al. Nature 2018
I5524	Beaker Central Europe	2500–2000 BCE	Germany	Y	Cb	N	N	Olade et al. Nature 2018	Olade et al. Nature 2018
I5525	Beaker Central Europe	2500–2000 BCE	Germany	Y	Cb	N	N	Olade et al. Nature 2018	Olade et al. Nature 2018
I5527	Beaker Central Europe	2500–2000 BCE	Germany	Y	Cb	N	N	Olade et al. Nature 2018	Olade et al. Nature 2018
I5529	Beaker Central Europe	2500–2000 BCE	Germany	Y	Cb	N	N	Olade et al. Nature 2018	Olade et al. Nature 2018
I5531	Beaker Central Europe	2500–2000 BCE	Germany	Y	Cb	N	N	Olade et al. Nature 2018	Olade et al. Nature 2018
I5655	Beaker Central Europe	2500–2000 BCE	Germany	Y	Cb	N	N	Olade et al. Nature 2018	Olade et al. Nature 2018
I5658	Beaker Central Europe	2500–2000 BCE	Germany	Y	Cb	N	N	Olade et al. Nature 2018	Olade et al. Nature 2018
I5659	Beaker Central Europe	2500–2000 BCE	Germany	Y	Cb	N	N	Olade et al. Nature 2018	Olade et al. Nature 2018
I5661	Beaker Central Europe	2500–2000 BCE	Germany	Y	Cb	N	N	Olade et al. Nature 2018	Olade et al. Nature 2018
I5663	Beaker Central Europe	2500–2000 BCE	Germany	Y	Cb	N	N	Olade et al. Nature 2018	Olade et al. Nature 2018
I5665	Beaker Iberia	2280–1984 calBCE (3730±40 BP, Poz-49174)	Spain	Y	Wb	N	N	Olade et al. Nature 2018	Olade et al. Nature 2018
I5666	Beaker Central Europe	2500–1900 BCE	Czech Republic	Y	Cb	N	N	Olade et al. Nature 2018	Olade et al. Nature 2018
I5748	Beaker The Netherlands	2579–2233 calBCE (3945±55 BP, GrN-6650C)	Netherlands	Y	Cb	N	N	Olade et al. Nature 2018	Olade et al. Nature 2018
I5750	Beaker The Netherlands	2300–1900 BCE	Netherlands	Y	Cb	N	N	Olade et al. Nature 2018	Olade et al. Nature 2018
I5755	Beaker Central Europe	2469–1984 BCE [two dates 2469–2041 calBCE (3820±70 BP; B-3061) and 2467–1984 calBCE (3790±80 BP; B-3064) from dolmen XI]	Switzerland	Y	Cb	N	N	Olade et al. Nature 2018	Olade et al. Nature 2018
I5757	Beaker Central Europe	2469–1984 BCE [two dates 2469–2041 calBCE (3820±70 BP; B-3061) and 2467–1984 calBCE (3790±80 BP; B-3064) from dolmen XI]	Switzerland	Y	Cb	N	N	Olade et al. Nature 2018	Olade et al. Nature 2018
I5759	Beaker Central Europe	2469–1984 BCE [two dates 2469–2041 calBCE (3820±70 BP; B-3061) and 2467–1984 calBCE (3790±80 BP; B-3064) from dolmen XI]	Switzerland	Y	Cb	N	N	Olade et al. Nature 2018	Olade et al. Nature 2018
I5833	Beaker Central Europe	2500–2000 BCE	Germany	Y	Cb	N	N	Olade et al. Nature 2018	Olade et al. Nature 2018
I5834	Beaker Central Europe	2500–2000 BCE	Germany	Y	Cb	N	N	Olade et al. Nature 2018	Olade et al. Nature 2018
I5836	Beaker Central Europe	2500–2000 BCE	Germany	Y	Cb	N	N	Olade et al. Nature 2018	Olade et al. Nature 2018
I6467	Beaker Iberia	2700–2300 BCE	Portugal	Y	Wb	N	N	Olade et al. Nature 2018	Olade et al. Nature 2018
I6468	Beaker Central Europe	2500–1900 BCE	Czech Republic	Y	Cb	N	N	Olade et al. Nature 2018	Olade et al. Nature 2018
I6471	Beaker Iberia	2500–2000 BCE	Spain	Y	Wb	N	N	Olade et al. Nature 2018	Olade et al. Nature 2018
I6472	Beaker Iberia	2500–2000 BCE	Spain	Y	Wb	N	N	Olade et al. Nature 2018	Olade et al. Nature 2018
I6475	Beaker Iberia	2500–2000 BCE	Spain	Y	Wb	N	N	Olade et al. Nature 2018	Olade et al. Nature 2018
I6476	Beaker Central Europe	2500–1900 BCE	Czech Republic	Y	Cb	N	N	Olade et al. Nature 2018	Olade et al. Nature 2018
I6480	Beaker Central Europe	2500–1900 BCE	Czech Republic	Y	Cb	N	N	Olade et al. Nature 2018	Olade et al. Nature 2018
I6481	Beaker Central Europe	2500–2000 BCE	Germany	Y	Cb	N	N	Olade et al. Nature 2018	Olade et al. Nature 2018
I6482	Beaker Central Europe	2500–2000 BCE	Germany	Y	Cb	N	N	Olade et al. Nature 2018	Olade et al. Nature 2018
I6531	Poland_BA	2286–2038 calBCE (3755±35 BP, Poz-86947)	Poland	Y	Eb	N	N	Olade et al. Nature 2018	Olade et al. Nature 2018
I6534	Beaker Central Europe	2456–2149 calBCE (3830±35 BP, Poz-75936)	Poland	Y	Eb	N	N	Olade et al. Nature 2018	Olade et al. Nature 2018
I6537	Poland_BA	2290–2041 calBCE (3765±35 BP, Poz-54136)	Poland	Y	Eb	N	N	Olade et al. Nature 2018	Olade et al. Nature 2018
I6538	Beaker Central Europe	2008–1765 calBCE (3545±35 BP, Poz-86950)	Poland	Y	Eb	N	N	Olade et al. Nature 2018	Olade et al. Nature 2018
I6539	Beaker Iberia	2500–2000 BCE	Spain	Y	Wb	N	N	Olade et al. Nature 2018	Olade et al. Nature 2018
I6542	Beaker Iberia	2500–1750 BCE	Spain	Y	Wb	N	N	Olade et al. Nature 2018	Olade et al. Nature 2018
I6543	C_Iberia_CA	2479–1945 BCE	Spain	Y	Wb	N	N	Olade et al. Nature 2018	Olade et al. Nature 2018
I6579	Poland_BA	2335–2046 calBCE (3780±35 BP, Poz-75954)	Poland	Y	Eb	N	N	Olade et al. Nature 2018	Olade et al. Nature 2018
I6580	Beaker Central Europe	2300–2150 BCE	Poland	Y	Eb	N	N	Olade et al. Nature 2018	Olade et al. Nature 2018
I6582	Beaker Central Europe	2343–2057 calBCE (3790±35 BP, Poz-75951)	Poland	Y	Eb	N	N	Olade et al. Nature 2018	Olade et al. Nature 2018
I6583	Beaker Central Europe	2289–2050 calBCE (3770±30 BP, Poz-65207)	Poland	Y	Eb	N	N	Olade et al. Nature 2018	Olade et al. Nature 2018
I6584	Beaker Iberia	2500–2000 BCE	Spain	Y	Wb	N	N	Olade et al. Nature 2018	Olade et al. Nature 2018
I6585	Beaker Iberia	2344–2135 calBCE (3797±32 BP, Ua-43525)	Spain	Y	Wb	N	N	Olade et al. Nature 2018	Olade et al. Nature 2018
I6587	Beaker Iberia	2500–2000 BCE	Spain	Y	Wb	N	N	Olade et al. Nature 2018	Olade et al. Nature 2018
I6590	Beaker Central Europe	2500–2000 BCE	Germany	Y	Cb	N	N	Olade et al. Nature 2018	Olade et al. Nature 2018
I6591	Beaker Central Europe	2500–2000 BCE	Germany	Y	Cb	N	N	Olade et al. Nature 2018	Olade et al. Nature 2018
I6604	C_Iberia_CA	2127–1905 calBCE (3630±30 BP, Ua 35012)	Spain	Y	Wb	N	N	Olade et al. Nature 2018	Olade et al. Nature 2018
I6608	C_Iberia_CA	2020–1768 calBCE (3555±40 BP, Ua 35022)	Spain	Y	Wb	N	N	Olade et al. Nature 2018	Olade et al. Nature 2018
I6609	C_Iberia_CA	2436–2143 BCE	Spain	Y	Wb	N	N	Olade et al. Nature 2018	Olade et al. Nature 2018
I6610	C_Iberia_CA	1971–1745 calBCE (3530±40 BP, Ua 35014)	Spain	Y	Wb	N	N	Olade et al. Nature 2018	Olade et al. Nature 2018
I6612	C_Iberia_CA	2479–1945 BCE	Spain	Y	Wb	N	N	Olade et al. Nature 2018	Olade et al. Nature 2018
I6613	C_Iberia_CA	2479–1945 BCE	Spain	Y	Wb	N	N	Olade et al. Nature 2018	Olade et al. Nature 2018
I6622	Beaker Iberia	2800–1750 BCE	Spain	Y	Wb	N	N	Olade et al. Nature 2018	Olade et al. Nature 2018
I6623	Beaker Iberia	1956–1743 calBCE (3525±40 BP, Ua-35021)	Spain	Y	Wb	N	N	Olade et al. Nature 2018	Olade et al. Nature 2018
I6624	Beaker Central Europe	2500–2000 BCE	Germany	Y	Cb	N	N	Olade et al. Nature 2018	Olade et al. Nature 2018
I7040	Hungary_BA	2500–2200 BCE	Hungary	Y	HUb	N	N	Olade et al. Nature 2018	Olade et al. Nature 2018
I7042	Hungary_BA	2500–2200 BCE	Hungary	Y	HUb	N	N	Olade et al. Nature 2018	Olade et al. Nature 2018
I7043	Hungary_BA	2500–2200 BCE	Hungary	Y	HUb	N	N	Olade et al. Nature 2018	Olade et al. Nature 2018
I7044	Beaker Central Europe	2500–2200 BCE	Hungary	Y	HUb	N	N	Olade et al. Nature 2018	Olade et al. Nature 2018
I7045	Beaker Central Europe	2500–2200 BCE	Hungary	Y	HUb	N	N	Olade et al. Nature 2018	Olade et al. Nature 2018
I7195	Czech_EBA	2200–1700 BCE	Czech Republic	Y	Cb	N	N	Olade et al. Nature 2018	Olade et al. Nature 2018
I7196	Czech_EBA	2200–1700 BCE	Czech Republic	Y	Cb	N	N	Olade et al. Nature 2018	Olade et al. Nature 2018
I7197	Czech_EBA	2200–1700 BCE	Czech Republic	Y	Cb	N	N	Olade et al. Nature 2018	Olade et al. Nature 2018
I7198	Czech_EBA	2200–1700 BCE	Czech Republic	Y	Cb	N	N	Olade et al. Nature 2018	Olade et al. Nature 2018
I7199	Czech_EBA	2200–1700 BCE	Czech Republic	Y	Cb	N	N	Olade et al. Nature 2018	Olade et al. Nature 2018
I7200	Czech_EBA	2200–1700 BCE	Czech Republic	Y	Cb	N	N	Olade et al. Nature 2018	Olade et al. Nature 2018
I7201	Czech_EBA	2200–1700 BCE	Czech Republic	Y	Cb	N	N	Olade et al. Nature 2018	Olade et al. Nature 2018
I7202	Czech_EBA	2200–1700 BCE	Czech Republic	Y	Cb	N	N	Olade et al. Nature 2018	Olade et al. Nature 2018
I7203	Czech_EBA	2200–1700 BCE	Czech Republic	Y	Cb	N	N	Olade et al. Nature 2018	Olade et al. Nature 2018
I7205	Beaker Central Europe	2500–2200 BCE	Czech Republic	Y	Cb	N	N	Olade et al. Nature 2018	Olade et al. Nature 2018
I7210	Beaker Central Europe	2500–2200 BCE	Czech Republic	Y	Cb	N	N	Olade et al. Nature 2018	Olade et al. Nature 2018
I7211	Beaker Central Europe	2500–2200 BCE	Czech Republic	Y	Cb	N	N	Olade et al. Nature 2018	Olade et al. Nature 2018
I7213	Beaker Central Europe	2500–2200 BCE	Czech Republic	Y	Cb	N	N	Olade et al. Nature 2018	Olade et al. Nature 2018
I7249	Beaker Central Europe	2500–2200 BCE	Czech Republic	Y	Cb	N	N	Olade et al. Nature 2018	Olade et al. Nature 2018
I7250	Beaker Central Europe	2500–2200 BCE	Czech Republic	Y	Cb	N	N	Olade et al. Nature 2018	Olade et al. Nature 2018
I7251	Beaker Central Europe	2500–2200 BCE	Czech Republic	Y	Cb	N	N	Olade et al. Nature 2018	Olade et al. Nature 2018
I7269	Beaker Central Europe	2500–2200 BCE	Czech Republic	Y	Cb	N	N	Olade et al. Nature 2018	Olade et al. Nature 2018
I7270	Beaker Central Europe	2500–2200 BCE	Czech Republic	Y	Cb	N	N	Olade et al. Nature 2018	Olade et al. Nature 2018
I7275	Beaker Central Europe	2500–2200 BCE	Czech Republic	Y	Cb	N	N	Olade et al. Nature 2018	Olade et al. Nature 2018
I7276	Beaker Central Europe	2500–2200 BCE	Czech Republic	Y	Cb	N	N	Olade et al. Nature 2018	Olade et al. Nature 2018
I7278	Beaker Central Europe	2500–2200 BCE	Czech Republic	Y	Cb	N	N	Olade et al. Nature 2018	Olade et al. Nature 2018
I7281	Beaker Central Europe	2500–2200 BCE	Czech Republic	Y	Cb	N	N	Olade et al. Nature 2018	Olade et al. Nature 2018
I7282	Beaker Central Europe	2500–2200 BCE	Czech Republic	Y	Cb	N	N	Olade et al. Nature 2018	Olade et al. Nature 2018
I7286	Beaker Central Europe	2500–2200 BCE	Czech Republic	Y	Cb	N	N	Olade et al. Nature 2018	Olade et al. Nature 2018
I7287	Beaker Central Europe	2500–2200 BCE	Czech Republic	Y	Cb	N	N	Olade et al. Nature 2018	Olade et al. Nature 2018
I7288	Beaker Central Europe	2500–2200 BCE	Czech Republic	Y	Cb	N	N	Olade et al. Nature 2018	Olade et al. Nature 2018
I7289	Beaker Central Europe	2500–2200 BCE	Czech Republic	Y	Cb	N	N	Olade et al. Nature 2018	Olade et al. Nature 2018
I7290	Beaker Central Europe	2500–2200 BCE	Czech Republic	Y	Cb	N	N	Olade et al. Nature 2018	Olade et al. Nature 2018
I7568	England_MBA	1600–1300 BCE	Great Britain	Y	NWb	N	N	Olade et al. Nature 2018	Olade et al. Nature 2018
I7569	England_MBA	1619–1457 calBCE (3266±30 BP, SUERC-74472)	Great Britain	Y	NWb	N	N	Olade et al. Nature 2018	Olade et al. Nature 2018
I7570	England_MBA	1735–1531 calBCE (3347±30 BP, SUERC-74471)	Great Britain	Y	NWb	N	N	Olade et al. Nature 2018	Olade et al. Nature 2018
I7571	England_MBA	1448–1259 calBCE (3100±40 BP, SUERC-28364)	Great Britain	Y	NWb	N	N	Olade et al. Nature 2018	Olade et al. Nature 2018
I7572	England_MBA	1510–1302 calBCE (3160±40 BP, SUERC-28365)	Great Britain	Y	NWb	N	N	Olade et al. Nature 2018	Olade et al. Nature 2018
I7573	England_MBA	1642–1507 calBCE (3306±27 BP, SUERC-44496)	Great Britain	Y	NWb	N	N	Olade et al. Nature 2018	Olade et al. Nature 2018
I7574	England_MBA	1406–1230 calBCE (3055±30 BP, SUERC-38250)	Great Britain	Y	NWb	N	N	Olade et al. Nature 2018	Olade et al. Nature 2018
I7575	England_MBA	1263–1043 calBCE (2950±35 BP, SUERC-25498)	Great Britain	Y	NWb	N	N	Olade et al. Nature 2018	Olade et al. Nature 2018
I7576	England_MBA	1206–1003 calBCE (2900±30 BP, SUERC-26285)	Great Britain	Y	NWb	N	N	Olade et al. Nature 2018	Olade et al. Nature 2018
I7577	England_MBA	1386–1123 calBCE (3005±35 BP, SUERC-25499)	Great Britain	Y	NWb	N	N	Olade et al. Nature 2018	Olade et al. Nature 2018
I7578	England_MBA	1225–1013 calBCE (2930±35 BP, SUERC-25497)	Great Britain	Y	NWb	N	N	Olade et al. Nature 2018	Olade et al. Nature 2018
I7580	England_MBA	1256–1018 calBCE (2935±35 BP, SUERC-25537)	Great Britain	Y	NWb	N	N	Olade et al. Nature 2018	Olade et al. Nature 2018
I7626	England_MBA	1395–1130 calBCE (3025±35 BP, SUERC-25533)	Great Britain	Y	NWb	N	N	Olade et al. Nature 2018	Olade et al. Nature 2018
I7627	England_MBA	1410–1222 calBCE (3055±35 BP, SUERC-25538)	Great Britain	Y	NWb	N	N	Olade et al. Nature 2018	Olade et al. Nature 2018
I7628	England_MBA	1208–978 calBCE (2895±35 BP, SUERC-25541)	Great Britain	Y	NWb	N	N	Olade et al. Nature 2018	Olade et al. Nature 2018
I7640	England_MBA	1430–1282 calBCE (3100±30 BP, SUERC-28349)	Great Britain	Y	NWb	N	N	Olade et al. Nature 2018	Olade et al. Nature 2018
O1	Anglo-Saxon	420-570 CE	England	Y	O1	N	N	Schiffels et al. Nature Communications 2015	Schiffels et al. Nature Communications 2015
O2	Anglo-Saxon	385-535 CE	England	Y	O2	N	N	Schiffels et al. Nature Communications 2015	Schiffels et al. Nature Communications 2015
O3	Anglo-Saxon	395-540 CE	England	Y	O3	N	N	Schiffels et al. Nature Communications 2015	Schiffels et al. Nature Communications 2015
O4	Anglo-Saxon	400-545 CE	England	Y	O4	N	N	Schiffels et al. Nature Communications 2015	Schiffels et al. Nature Communications 2015
H1	Anglo-Saxon	666-770 CE	England	Y	H1	N	N	Schiffels et al. Nature Communications 2015	Schiffels et al. Nature Communications 2015
H2	Anglo-Saxon	631-776 CE	England	Y	H2	N	N	Schiffels et al. Nature Communications 2015	Schiffels et al. Nature Communications 2015
H3	Anglo-Saxon	690-881 CE	England	Y	H3	N	N	Schiffels et al. Nature Communications 2015	Schiffels et al. Nature Communications 2015
ALH1	Bavarian		Germany	Y	Alh1	N	N	Veeramah et al. PNAS 2018	Veeramah et al. PNAS 2018
ALH10	Bavarian	387-475 cal AD, 485-535 cal AD	Germany	Y	Alh10	N	N	Veeramah et al. PNAS 2018	Veeramah et al. PNAS 2018
