# Supplementary material for: Understanding 6th-century barbarian social organization and migration through paleogenomics
Source: Nat Commun. 2018 Sep 11;9:3547. doi: 10.1038/s41467-018-06024-4 (PMC6134036; doi:10.1038/s41467-018-06024-4)
Supplement: Supplementary file 7 — Supplementary Data 4 [file 41467_2018_6024_MOESM7_ESM.xlsx]

## Sheet: Supplementary Data 4
Supplementary Data 4. Most likely modern population assigned to each ancient sample test using PAA
Samp_ID	Country				Regional				Regional (without NE)
	n=20		n=20		n=28		n=36		n=86		n=68
	POPRES best population	POPRES probability	HellBus best population	HellBus probability	POPRES best population	POPRES probability	HellBus best population	HellBus probability	POPRES best population	POPRES probability	HellBus best population	HellBus probability
CL145	NL	0.28	ENG	0.58	NWE	0.82	CE	0.53	NWE	0.91	CE	0.81
CL146	AT	0.37	ENG	0.84	NWE	0.63	CE	0.64	NWE	0.9	CE	0.66
CL151	UK	0.32	GER	0.54	NWE	0.97	CE	0.85	NWE	1	CE	0.76
CL63	SE	0.29	FRE	0.4	CE	0.86	CE	0.69	CE	0.92	CE	0.83
CL83	BE	0.77	FRE	0.37	CE	0.6	CE	0.56	CE	0.89	CE	0.73
CL84	SE	0.71	GER	0.49	NE	0.63	NE	0.48	CE	0.45	CE	0.85
CL87	SE	0.76	ENG	0.5	NE	0.81	CE	0.88	NWE	0.86	CE	0.88
CL92	DE	0.28	ENG	0.43	NWE	0.68	CE	0.46	NWE	0.59	CE	0.93
CL93	BE	0.29	GER	0.47	NWE	0.38	NE	0.65	CE	0.63	CE	0.99
CL97	AT	0.47	FRE	0.71	NE	1	NE	0.47	NWE	0.51	CE	0.72
SZ11	AT	0.53	GER	0.74	CE	0.56	CE	0.81	CE	0.78	CE	0.84
SZ12	CZ	0.4	ENG	0.45	NE	0.64	CE	0.33	NWE	0.86	CE	0.57
SZ13	SE	0.56	ENG	0.47	NE	0.84	CE	0.31	CE	0.98	CE	0.54
SZ14	DE	0.19	NOW	0.25	CE	0.43	CE	0.58	CE	0.53	CE	0.5
SZ15	NL	0.31	GER	0.67	NWE	0.52	CE	0.61	NWE	0.46	CE	0.71
SZ16	CZ	0.44	ENG	0.57	NWE	0.68	CE	0.5	NWE	0.7	CE	0.92
SZ2	BE	0.29	ENG	0.43	NE	0.92	NWE	0.53	CE	0.57	NWE	0.94
SZ22	DE	0.31	ENG	0.6	NE	0.97	NE	0.63	CE	0.84	NWE	0.75
SZ23	DE	0.33	GER	0.42	CE	0.8	CE	0.93	CE	0.82	CE	0.98
SZ24	FR	0.32	ENG	0.49	CE	0.91	CE	0.42	NWE	0.76	NWE	0.58
SZ25	DE	0.25	GER	0.78	CE	0.5	CE	0.89	CE	0.92	CE	1
SZ3	AT	0.61	ENG	0.51	CE	0.66	NE	0.54	CE	0.94	CE	0.67
SZ30	HU	0.4	NOW	0.83	EE	0.52	NE	0.87	NWE	0.85	NWE	0.86
SZ38	DE	0.32	FRE	0.48	CE	0.81	CE	0.79	CE	0.94	CE	0.85
SZ4	SE	0.36	ENG	0.62	NE	0.81	NE	0.75	CE	0.86	NWE	0.84
SZ41	AT	0.71	ENG	0.42	EE	0.45	CE	0.9	CE	0.44	CE	0.73
SZ42	HU	0.34	FRE	0.78	CE	0.71	CE	0.92	CE	0.9	CE	0.98
SZ6	HU	0.42	ROM	0.36	CE	0.69	CE	0.64	NWE	0.6	CE	0.65
SZ7	SE	0.74	ENG	0.71	NE	0.99	NE	0.7	CE	0.73	CE	0.75
SZ8	DE	0.39	GER	0.46	NE	0.39	CE	0.41	CE	0.38	CE	0.58
SZ9	BE	0.3	GER	0.38	CE	0.65	CE	0.48	NWE	0.82	CE	0.5
CL102	AT	0.24	FRE	0.56	CE	0.81	NE	0.57	CE	0.48	WE	0.63
CL49	SM	0.17	CRO	0.31	SEE	0.81	SEE	0.82	SE	0.36	SEE	0.6
CL53	HU	0.4	FRE	0.55	CE	0.63	SEE	0.75	CE	0.42	SEE	0.42
SZ18	HU	0.75	SPA	0.94	CE	0.66	EE	0.31	CE	0.92	WE	0.44
SZ27	HU	0.47	ROM	0.67	CE	0.77	SEE	0.56	SEE	0.56	SEE	0.64
SZ5	AT	0.53	GER	0.37	CE	0.85	CE	0.75	CE	0.63	CE	0.98
CL121	IT	0.84	EAS	0.51	SE	0.97	SE	1	SE	1	SE	0.99
CL25	IT	0.86	CYP	0.51	SE	0.96	SE	0.62	SE	1	SE	0.71
CL30	IT	0.97	EAS	0.75	SE	1	SE	0.88	SE	1	SE	0.93
CL31	IT	0.37	TUS	0.66	SE	0.6	SEE	0.64	SE	0.74	SEE	0.98
CL38	IT	0.76	SIC	0.64	SE	0.99	SE	0.71	SE	1	SEE	0.56
SZ19	IT	0.77	SIC	0.45	SE	0.94	SE	0.9	SE	1	SE	1
SZ31	IT	0.81	TSI	0.44	SE	0.44	SEE	0.59	SE	0.86	SE	0.49
SZ36	FR	0.45	TSI	0.29	SE	0.61	SEE	0.47	SE	0.76	SEE	0.43
SZ37	RO	0.23	ITN	0.54	SEE	0.48	SEE	0.93	SEE	0.5	SEE	0.99
SZ40	IT	0.56	SIC	0.53	SEE	0.71	SE	0.63	SE	0.99	SEE	0.58
SZ43	FR	0.4	BUL	0.39	SE	0.78	SE	0.43	SE	0.39	SE	0.55
SZ28	RO	0.6	TSI	0.59	CE	0.54	SE	0.82	WE	0.56	SE	0.92
SZ32	IT	0.77	SIC	0.74	SE	0.96	SEE	0.91	SE	0.97	SEE	0.58
CL23	PT	0.13	BUL	0.31	CE	0.67	SEE	0.75	WE	0.74	SEE	0.52
CL47	AT	0.76	FRE	0.73	SEE	0.48	CE	0.58	CE	0.95	CE	0.46
CL57	BE	0.42	TSI	0.16	CE	0.79	WE	0.37	NWE	0.53	WE	0.42
CL94	PT	0.26	SPA	0.59	WE	0.64	WE	0.68	WE	0.99	WE	0.54
SZ45	BE	0.62	FRE	0.6	WE	0.77	SEE	0.36	CE	1	NWE	0.51
Alh10	CZ	0.48	NOW	0.41	NE	0.91	CE	0.59	NWE	0.6	CE	0.82
Alh1	SE	0.29	GER	0.79	NE	0.79	CE	0.68	NWE	0.7	CE	0.98
FN2	ES	0.33	ITN	0.61	CE	0.66	WE	0.56	CE	0.47	WE	0.98
HS1	BE	0.45	ENG	0.85	NE	0.59	NE	0.73	NWE	0.6	NWE	0.77
HS2	DE	0.26	FRE	0.36	NE	0.58	CE	0.29	NWE	0.66	CE	0.56
HS3	BE	0.81	NOW	0.49	NWE	0.56	NE	0.65	NWE	0.76	NWE	0.94
O1	NL	0.78	ENG	0.46	NE	0.97	CE	0.5	NWE	0.61	CE	0.87
O2	BE	0.42	ENG	0.65	NE	0.4	CE	0.41	CE	0.64	CE	0.88
O3	BE	0.44	GER	0.24	NE	0.56	NE	0.54	CE	0.87	CE	0.95
O4	UK	0.21	NOW	0.72	NWE	0.83	NE	0.93	NWE	0.99	NWE	0.58
Av1	PL	0.59	UKR	0.36	EE	0.98	EE	0.84	EE	1	EE	0.94
Av2	PL	0.92	POL	0.34	EE	1	EE	0.9	EE	1	EE	0.87
SZ1	CZ	0.57	ITN	0.33	CE	0.36	SEE	0.93	SEE	0.51	SEE	0.94
CL36	ES	0.49	TSI	0.62	SE	0.87	SE	0.95	SE	0.8	SE	0.6
SKm	NL	0.25	ENG	0.61	CE	0.45	CE	0.89	CE	0.89	CE	0.89
NEm	HU	0.35	LIT	0.94	EE	0.93	EE	0.84	EE	1	NEE	0.82
HUm	HU	0.37	BUL	0.37	CE	0.41	SEE	0.43	EE	0.58	SEE	0.56
HUs5	HU	0.34	ROM	0.34	CE	0.77	EE	0.61	EE	0.78	EE	0.68
HUs1	FR	0.45	GER	0.4	CE	0.7	CE	0.55	CE	0.34	CE	0.83
HUs2	HU	0.31	SIC	0.68	SEE	0.25	SEE	0.99	WE	0.78	SEE	0.98
HUs4	BE	0.65	ROM	0.22	EE	0.89	EE	0.46	EE	0.82	EE	0.52
HUs3	IT	0.36	SIC	0.4	SE	0.84	SEE	0.81	SE	0.84	SE	0.64
CAm6	CZ	0.42	KUM	0.84	SE	0.91	Caucasus	1	SE	0.69	Caucasus	1
CAm5	RO	0.45	LEZ	0.82	SEE	0.77	Caucasus	1	SEE	0.61	Caucasus	1
CAm2	RO	0.47	NOR	1	SE	0.79	Caucasus	1	SEE	0.7	Caucasus	1
CAm1	RO	0.76	NOG	0.92	SEE	0.64	Central_Asia	0.8	SE	0.46	Central_Asia	0.88
CAm3	RO	0.55	TUN	0.51	SEE	0.59	Caucasus	1	SEE	0.97	Caucasus	1
CAm4	RO	0.82	KUM	0.32	SE	0.85	Caucasus	1	SEE	0.96	Caucasus	1
