# Supplementary material for: Understanding 6th-century barbarian social organization and migration through paleogenomics
Source: Nat Commun. 2018 Sep 11;9:3547. doi: 10.1038/s41467-018-06024-4 (PMC6134036; doi:10.1038/s41467-018-06024-4)
Supplement: Supplementary file 8 — Supplementary Data 5 [file 41467_2018_6024_MOESM8_ESM.xlsx]

## Sheet: Supplementary Data 5
Supplementary Data 5. Kinship coefficients and k for putatively related individuals
		Reference population:	CEU	CEU	CEU	CEU	CEU	TSI	TSI	TSI	TSI	TSI	CEU+TSI	CEU+TSI	CEU+TSI	CEU+TSI	CEU+TSI	NONE	NONE	NONE	NONE	NONE
Ind1	Ind2	Kindred	k0	k1	k2	PHI	SNP#	k0	k1	k2	PHI	SNP#	k0	k1	k2	PHI	SNP#	k0	k1	k2	PHI	SNP#
SZ13	SZ24	SZ1	0.01	0.99	0	0.497	71461	0.01	0.99	0	0.499	73824	0.01	0.98	0	0.494	75029	0.134	0.852	0.013	0.44	261846
SZ13	SZ22	SZ1	0.28	0.5	0.22	0.469	80518	0.25	0.54	0.21	0.481	83274	0.26	0.53	0.21	0.472	84942	0.342	0.47	0.188	0.423	416245
SZ13	SZ14	SZ1	0.4	0.59	0	0.298	65827	0.4	0.59	0.01	0.307	67949	0.41	0.58	0.01	0.299	69022	0.567	0.408	0.025	0.229	193023
SZ22	SZ24	SZ1	0.02	0.98	0	0.488	69541	0.01	0.99	0	0.497	71847	0.02	0.98	0	0.491	73136	0.147	0.845	0.008	0.431	236217
SZ6	SZ24	SZ1	0.64	0.32	0.04	0.198	17364	0.59	0.36	0.05	0.231	17597	0.62	0.37	0.01	0.198	17685	0.853	0.104	0.043	0.095	14087
SZ6	SZ13	SZ1	0.57	0.41	0.01	0.218	23395	0.55	0.45	0	0.225	23758	0.57	0.42	0.01	0.217	23882	0.799	0.148	0.053	0.127	23041
SZ6	SZ22	SZ1	0.6	0.35	0.05	0.222	22046	0.59	0.36	0.05	0.23	22391	0.6	0.35	0.05	0.225	22507	0.775	0.224	0.001	0.113	20709
SZ6	SZ8	SZ1	0.15	0.83	0.02	0.434	7630	0.17	0.77	0.06	0.45	7638	0.33	0.49	0.18	0.429	7684	0.57	0.241	0.19	0.31	4072
SZ6	SZ14	SZ1	0.28	0.66	0.06	0.393	14860	0.33	0.53	0.14	0.401	15015	0.31	0.59	0.1	0.398	15099	0.622	0.137	0.241	0.31	10758
SZ6	SZ7	SZ1	0.73	0.25	0.02	0.145	22430	0.71	0.29	0.01	0.148	22817	0.73	0.26	0.01	0.136	22925	0.94	0.059	0.001	0.03	21432
SZ6	SZ12	SZ1	0.69	0.31	0	0.157	19110	0.68	0.3	0.02	0.17	19353	0.68	0.31	0.01	0.161	19447	0.901	0.097	0.001	0.05	15781
SZ8	SZ24	SZ1	0.43	0.57	0	0.286	37976	0.42	0.58	0	0.289	38665	0.44	0.54	0.02	0.286	39120	0.721	0.195	0.084	0.181	41847
SZ8	SZ13	SZ1	0.45	0.55	0	0.276	49446	0.42	0.58	0	0.29	50525	0.44	0.56	0	0.281	51371	0.656	0.293	0.052	0.198	77959
SZ8	SZ22	SZ1	0.47	0.53	0	0.265	46747	0.45	0.55	0	0.276	47651	0.46	0.54	0	0.269	48336	0.723	0.199	0.078	0.178	67140
SZ8	SZ14	SZ1	0.25	0.58	0.17	0.458	32832	0.28	0.52	0.2	0.46	33322	0.28	0.53	0.19	0.456	33689	0.535	0.169	0.296	0.381	30667
SZ8	SZ12	SZ1	0.69	0.29	0.03	0.17	41157	0.68	0.3	0.02	0.174	41854	0.68	0.32	0.01	0.165	42447	0.897	0.053	0.05	0.077	47646
SZ14	SZ24	SZ1	0.48	0.51	0.01	0.266	57294	0.46	0.53	0.01	0.276	58734	0.47	0.53	0	0.267	59569	0.699	0.271	0.03	0.166	126194
SZ14	SZ22	SZ1	0.52	0.44	0.04	0.258	64036	0.49	0.48	0.03	0.269	66100	0.51	0.46	0.03	0.259	67180	0.653	0.33	0.017	0.182	175314
SZ7	SZ24	SZ1	0.34	0.66	0	0.33	70162	0.33	0.67	0	0.335	72406	0.35	0.65	0	0.326	73649	0.517	0.465	0.019	0.251	244624
SZ7	SZ13	SZ1	0	1	0	0.502	81491	0	0.99	0.01	0.507	84297	0	0.98	0.01	0.503	86099	0.088	0.904	0.008	0.46	441613
SZ7	SZ22	SZ1	0.55	0.45	0	0.227	78863	0.52	0.46	0.01	0.244	81579	0.54	0.46	0.01	0.235	83215	0.71	0.275	0.015	0.153	382664
SZ7	SZ8	SZ1	0.64	0.36	0	0.182	47832	0.63	0.37	0	0.187	48753	0.64	0.36	0	0.181	49494	0.864	0.099	0.037	0.086	71396
SZ7	SZ14	SZ1	0.7	0.28	0.02	0.158	64608	0.69	0.28	0.03	0.171	66641	0.71	0.26	0.02	0.155	67628	0.851	0.144	0.005	0.077	180764
SZ7	SZ12	SZ1	0.76	0.24	0	0.122	73246	0.75	0.24	0.01	0.128	75595	0.76	0.24	0	0.119	76838	0.904	0.092	0.004	0.05	271260
SZ12	SZ24	SZ1	0.45	0.52	0.02	0.284	65159	0.43	0.54	0.03	0.3	67046	0.45	0.53	0.02	0.289	68065	0.598	0.375	0.027	0.215	180675
SZ12	SZ13	SZ1	0.54	0.45	0.01	0.235	74494	0.52	0.46	0.01	0.245	77177	0.55	0.44	0.01	0.232	78328	0.696	0.277	0.027	0.165	291280
SZ12	SZ22	SZ1	0.44	0.56	0	0.282	72624	0.43	0.57	0	0.286	75097	0.44	0.56	0	0.282	76298	0.614	0.357	0.029	0.207	262669
SZ12	SZ14	SZ1	0.68	0.32	0	0.161	60092	0.67	0.33	0	0.167	61889	0.7	0.3	0	0.151	62802	0.844	0.144	0.011	0.083	138351
SZ12	SZ15	SZ1	0.98	0.02	0	0.011	76725	0.96	0.04	0	0.022	79404	0.99	0.01	0	0.007	80634	0.995	0.005	0	0.003	329293
SZ12	SZ19	SZ1	0.97	0.03	0	0.017	73806	0.98	0.02	0	0.012	76200	0.99	0.01	0	0.004	77485	0.994	0.006	0	0.003	279910
SZ13	SZ15	SZ1	0.96	0.04	0	0.022	87392	1	0	0	0	90361	0.97	0.03	0	0.016	92101	0.995	0.005	0	0.002	599997
SZ13	SZ19	SZ1	0.98	0.02	0	0.011	82092	0.98	0.02	0	0.011	84974	0.99	0.01	0	0.007	86661	0.996	0.004	0	0.002	458585
SZ14	SZ15	SZ1	0.96	0.04	0	0.018	67855	0.93	0.07	0	0.034	70146	0.96	0.04	0	0.02	71313	0.994	0.006	0	0.003	215530
SZ14	SZ19	SZ1	0.96	0.04	0	0.022	65082	0.97	0.03	0	0.017	67239	0.97	0.03	0	0.013	68222	0.994	0.006	0	0.003	186891
SZ15	SZ19	SZ1	0.98	0.02	0	0.009	85912	0.98	0.02	0	0.008	88776	1	0	0	0.002	90610	0.993	0.007	0	0.003	559498
SZ15	SZ22	SZ1	0.96	0.04	0	0.022	83610	0.93	0.07	0	0.035	86450	0.96	0.04	0	0.018	88115	0.995	0.005	0	0.003	494284
SZ15	SZ24	SZ1	0.97	0.03	0	0.015	73802	0.96	0.04	0	0.022	76267	0.98	0.02	0	0.009	77579	0.996	0.004	0	0.002	297502
SZ19	SZ22	SZ1	0.98	0.02	0	0.01	79536	0.98	0.02	0	0.01	82229	0.99	0.01	0	0.005	83778	0.996	0.004	0	0.002	396762
SZ19	SZ24	SZ1	0.98	0.02	0	0.012	70754	0.99	0.01	0	0.006	73044	1	0	0	0	74234	0.995	0.005	0	0.002	252905
SZ6	SZ15	SZ1	0.79	0.21	0.01	0.11	25009	0.77	0.21	0.01	0.12	25406	0.78	0.2	0.01	0.114	25571	0.898	0.095	0.007	0.054	26419
SZ6	SZ19	SZ1	0.68	0.29	0.03	0.177	22718	0.67	0.3	0.03	0.181	23047	0.67	0.29	0.03	0.179	23193	0.762	0.222	0.016	0.127	22006
SZ7	SZ15	SZ1	0.97	0.03	0	0.017	85239	0.93	0.07	0	0.033	88123	0.97	0.03	0	0.014	90004	0.995	0.005	0	0.002	538360
SZ7	SZ19	SZ1	0.96	0.04	0	0.021	80521	0.96	0.04	0	0.019	83154	0.98	0.02	0	0.011	84924	0.995	0.005	0	0.002	420123
SZ8	SZ15	SZ1	0.97	0.03	0	0.016	53533	0.94	0.06	0	0.031	54643	0.98	0.02	0	0.012	55706	0.994	0.006	0	0.003	98928
SZ8	SZ19	SZ1	0.95	0.05	0	0.026	48146	0.97	0.03	0	0.017	49105	0.97	0.03	0	0.013	49840	0.994	0.006	0	0.003	72979
SZ27	SZ42	SZ2	0.28	0.72	0	0.358	84866	0.29	0.7	0.01	0.357	87866	0.3	0.7	0	0.352	89505	0.365	0.625	0.011	0.323	535812
SZ41	SZ27	SZ2	0.99	0.01	0	0.003	58911	0.97	0.03	0	0.017	60570	0.99	0.01	0	0.005	61573	0.994	0.006	0	0.003	167757
SZ41	SZ42	SZ2	0.75	0.24	0.02	0.134	57854	0.71	0.28	0.01	0.147	59458	0.75	0.24	0.02	0.134	60409	0.856	0.143	0.001	0.073	156916
SZ18	SZ23	SZ3	0.52	0.48	0	0.239	78738	0.54	0.45	0.01	0.236	81192	0.54	0.46	0	0.232	82745	0.667	0.308	0.026	0.18	371553
SZ18	SZ20	SZ3	0.61	0.35	0.05	0.219	5743	0.62	0.34	0.05	0.214	5764	0.62	0.33	0.04	0.21	5799	0.799	0.138	0.063	0.132	3990
SZ20	SZ23	SZ3	0.88	0.11	0	0.061	5647	0.89	0.11	0	0.057	5658	0.89	0.11	0	0.056	5692	0.961	0.039	0	0.02	3971
SZ31	SZ32	SZ4	0.92	0.08	0	0.041	39199	0.95	0.05	0	0.028	40103	0.95	0.05	0	0.026	40448	0.984	0.015	0	0.008	50952
CL102	CL151	CL1	1	0	0	0	63028	0.95	0.05	0	0.026	64958	0.97	0.03	0	0.015	65942	0.994	0.005	0.001	0.003	157964
CL102	CL97	CL1	1	0	0	0	19099	0.99	0.01	0	0.007	19209	1	0	0	0	19384	0.995	0.004	0	0.003	17867
CL102	CL146	CL1	0.98	0.02	0	0.011	65630	0.94	0.06	0	0.031	67748	0.96	0.04	0	0.018	68913	0.995	0.005	0	0.002	184717
CL102	CL145	CL1	0.99	0.01	0	0.003	65437	0.97	0.03	0	0.013	67672	0.99	0.01	0	0.004	68655	0.995	0.005	0	0.002	183326
CL151	CL97	CL1	1	0	0	0	29988	0.95	0.05	0	0.027	30315	0.99	0.01	0	0.005	30631	0.995	0.005	0	0.002	39330
CL93	CL102	CL1	0.97	0.03	0	0.015	64452	0.95	0.05	0	0.024	66306	0.97	0.03	0	0.017	67456	0.994	0.006	0	0.003	171775
CL93	CL151	CL1	0.96	0.04	0	0.02	80076	0.92	0.08	0	0.04	82953	0.95	0.05	0	0.023	84583	0.994	0.006	0	0.003	399757
CL93	CL97	CL1	0.82	0.18	0	0.09	31215	0.81	0.19	0	0.098	31561	0.82	0.17	0.01	0.094	31884	0.965	0.035	0	0.018	42763
CL93	CL146	CL1	0.56	0.42	0.01	0.225	82574	0.55	0.43	0.02	0.235	85662	0.55	0.43	0.02	0.23	87277	0.679	0.306	0.015	0.168	464750
CL93	CL145	CL1	0.53	0.46	0.01	0.24	82554	0.52	0.47	0.01	0.244	85459	0.52	0.48	0	0.241	86943	0.673	0.316	0.011	0.169	460774
CL87	CL102	CL1	0.06	0.93	0.01	0.478	66505	0.07	0.89	0.04	0.481	68574	0.08	0.88	0.04	0.479	69722	0.232	0.698	0.07	0.419	191787
CL87	CL151	CL1	0.94	0.06	0	0.029	81888	0.91	0.09	0	0.045	84774	0.94	0.06	0	0.031	86273	0.995	0.005	0	0.003	437365
CL87	CL93	CL1	0.96	0.04	0	0.02	83354	0.94	0.06	0	0.033	86257	0.96	0.04	0	0.018	88113	0.995	0.005	0	0.002	477911
CL87	CL97	CL1	0.97	0.03	0	0.013	33228	0.95	0.05	0	0.024	33613	0.98	0.02	0	0.011	33992	0.995	0.005	0	0.002	47655
CL87	CL146	CL1	0.97	0.03	0	0.016	84609	0.94	0.06	0	0.03	87478	0.96	0.04	0	0.021	89252	0.995	0.004	0	0.002	512173
CL87	CL145	CL1	0.96	0.04	0	0.02	84360	0.94	0.06	0	0.029	87164	0.96	0.04	0	0.02	88961	0.996	0.004	0	0.002	507183
CL87	CL92	CL1	0.95	0.05	0	0.026	82802	0.93	0.07	0	0.037	85445	0.95	0.05	0	0.025	87176	0.995	0.005	0	0.003	459772
CL146	CL151	CL1	0	1	0	0.5	81026	0.01	0.99	0.01	0.501	84038	0	1	0	0.499	85566	0.088	0.905	0.007	0.46	425535
CL146	CL97	CL1	0.89	0.11	0	0.054	32345	0.86	0.13	0	0.07	32719	0.89	0.11	0	0.055	33095	0.991	0.006	0.003	0.006	46035
CL145	CL151	CL1	0	0.99	0.01	0.503	81136	0	0.98	0.02	0.511	84050	0	0.99	0.01	0.507	85710	0.089	0.901	0.01	0.46	422536
CL145	CL97	CL1	0.88	0.12	0	0.062	32235	0.85	0.14	0.01	0.076	32592	0.88	0.12	0	0.063	33019	0.985	0.015	0	0.007	45631
CL145	CL146	CL1	0.32	0.5	0.18	0.434	83600	0.32	0.49	0.19	0.435	86712	0.32	0.5	0.18	0.432	88297	0.409	0.424	0.167	0.379	493266
CL92	CL102	CL1	0.97	0.03	0	0.013	63722	0.96	0.04	0	0.02	65629	0.97	0.03	0	0.013	66658	0.994	0.006	0	0.003	164933
CL92	CL151	CL1	0.96	0.04	0	0.019	79510	0.93	0.07	0	0.035	82212	0.96	0.04	0	0.022	83734	0.994	0.006	0	0.003	384709
CL92	CL93	CL1	0.01	0.98	0.01	0.502	80836	0	0.98	0.02	0.508	83596	0	0.99	0.01	0.505	85244	0.097	0.889	0.014	0.458	419329
CL92	CL97	CL1	0.89	0.1	0	0.055	30493	0.88	0.12	0	0.061	30866	0.91	0.09	0	0.049	31195	0.987	0.013	0	0.007	41148
CL92	CL146	CL1	0.79	0.21	0	0.103	82058	0.78	0.22	0	0.109	85006	0.8	0.2	0	0.1	86456	0.933	0.065	0.002	0.034	447369
CL92	CL145	CL1	0.81	0.19	0	0.096	81763	0.78	0.22	0	0.11	84646	0.81	0.18	0.01	0.097	86288	0.954	0.043	0.004	0.025	443300
CL83	CL102	CL1	0.46	0.54	0	0.273	61263	0.48	0.5	0.03	0.277	63191	0.48	0.51	0.01	0.267	64169	0.699	0.232	0.069	0.185	147323
CL83	CL151	CL1	0.97	0.03	0	0.014	76362	0.93	0.06	0	0.033	78943	0.96	0.04	0	0.02	80433	0.994	0.006	0	0.003	327833
CL83	CL93	CL1	0.9	0.1	0	0.054	77836	0.89	0.11	0	0.059	80541	0.91	0.09	0	0.045	82041	0.99	0.01	0	0.005	359316
CL83	CL97	CL1	0.21	0.79	0	0.395	28693	0.2	0.8	0	0.404	29003	0.2	0.8	0	0.398	29291	0.361	0.611	0.028	0.333	36706
CL83	CL87	CL1	0.01	0.99	0	0.497	79786	0	0.99	0	0.5	82470	0.02	0.98	0	0.493	83985	0.138	0.848	0.014	0.438	398858
CL83	CL146	CL1	0.92	0.08	0	0.041	79107	0.88	0.12	0	0.065	81884	0.9	0.09	0	0.049	83363	0.991	0.009	0	0.004	386640
CL83	CL145	CL1	0.93	0.07	0	0.037	78787	0.9	0.1	0	0.051	81620	0.92	0.08	0	0.04	83085	0.993	0.007	0	0.003	381902
CL83	CL92	CL1	0.93	0.07	0	0.036	77148	0.91	0.09	0	0.047	79713	0.94	0.06	0	0.033	81213	0.993	0.007	0	0.003	346805
CL83	CL84	CL1	0.2	0.5	0.3	0.549	78330	0.2	0.49	0.31	0.555	81056	0.2	0.5	0.3	0.551	82663	0.289	0.419	0.293	0.502	374503
CL84	CL102	CL1	0.46	0.54	0.01	0.276	64922	0.42	0.58	0	0.288	66919	0.43	0.57	0	0.284	68030	0.765	0.075	0.16	0.197	178774
CL84	CL151	CL1	0.97	0.03	0	0.016	80331	0.93	0.07	0	0.036	83217	0.96	0.04	0	0.019	84741	0.995	0.005	0	0.003	409786
CL84	CL93	CL1	0.9	0.1	0	0.051	81880	0.86	0.14	0	0.071	84655	0.9	0.1	0	0.052	86338	0.989	0.011	0	0.005	448969
CL84	CL97	CL1	0.21	0.79	0.01	0.401	31704	0.21	0.76	0.03	0.412	32065	0.19	0.8	0.01	0.408	32411	0.338	0.65	0.013	0.338	44385
CL84	CL87	CL1	0	1	0	0.5	83711	0	1	0	0.5	86664	0	1	0	0.5	88290	0.074	0.921	0.005	0.465	494428
CL84	CL146	CL1	0.91	0.09	0	0.048	83153	0.87	0.13	0	0.067	85957	0.9	0.1	0	0.052	87770	0.991	0.009	0	0.004	481515
CL84	CL145	CL1	0.9	0.1	0	0.053	82781	0.86	0.14	0	0.069	85676	0.89	0.11	0	0.056	87345	0.99	0.009	0.001	0.005	475803
CL84	CL92	CL1	0.95	0.05	0	0.028	81208	0.92	0.08	0	0.042	84030	0.95	0.05	0	0.024	85610	0.994	0.006	0	0.003	432592
CL49	CL57	CL2	0.79	0.2	0.01	0.11	62310	0.79	0.19	0.01	0.109	64123	0.8	0.19	0.01	0.105	65125	0.931	0.062	0.007	0.038	157318
CL49	CL53	CL2	0.07	0.89	0.04	0.488	41289	0.04	0.96	0	0.482	42020	0.05	0.94	0.01	0.478	42661	0.572	0.062	0.366	0.397	52698
CL49	CL47	CL2	0.07	0.89	0.04	0.486	63037	0.08	0.87	0.05	0.483	64821	0.08	0.88	0.05	0.484	65985	0.244	0.695	0.062	0.409	166425
CL53	CL57	CL2	0.59	0.37	0.03	0.22	59509	0.56	0.43	0.01	0.227	61042	0.58	0.4	0.02	0.216	62150	0.741	0.191	0.067	0.163	131146
CL47	CL57	CL2	0.74	0.25	0.01	0.136	80876	0.75	0.24	0.02	0.135	83580	0.74	0.25	0.01	0.132	85202	0.857	0.132	0.012	0.078	414148
CL47	CL53	CL2	0.22	0.57	0.21	0.497	59902	0.23	0.54	0.22	0.496	61593	0.23	0.56	0.21	0.492	62693	0.212	0.684	0.104	0.446	136778
CL110	CL121	CL3	0.62	0.34	0.04	0.208	14177	0.66	0.31	0.03	0.187	14327	0.65	0.31	0.03	0.189	14385	0.826	0.118	0.056	0.115	15447
